# Supplementary material for: Tree Foliar Chemistry in an African Savanna and Its Relation to Life History Strategies and Environmental Filters
Source: PLoS One. 2015 May 20;10(5):e0124078. doi: 10.1371/journal.pone.0124078 (PMC4438986; doi:10.1371/journal.pone.0124078)
Supplement: S1 Dataset — Dataset in CSV format containing the 20 chemical measurements (columns) for each of the 238 tree samples (rows), starting with “Chl-a (mg/g)” and ending with “Lignin (%)”. This file also contains species, hillslope position, date of collection, and other ancillary data. (CSV) [file pone.0124078.s009.csv]

CODE	Spp abbv	Genus	Species	Family	Taxon_Info	Date Collected	Habit	Site	Hillslope pos	Ecoregion	Latitude	Longitude	Elevation (m)	Soil Order	Holdridge Life Zone	MAP (mm/yr)	MAT (degC)	Water (%)	Chl-a (mg/g)	Chl-b (mg/g)	Car (mg/g)	Phenols (mg/g)	Tannins (mg/g)	N (%)	C (%)	P (%)	Ca (%)	K (%)	Mg (%)	B (�g/g)	Fe (�g/g)	Mn (�g/g)	Zn (�g/g)	Delta-13C	Soluble-C (%)	Hemi-cellulose (%)	Cellulose (%)	Lignin (%)	Geology	PhysDef	DispMech	Spp	Site_HillSlope	Chl a+b (mg/g)
CSP27001	C.api	Combretum	apiculatum	Combretaceae	Sond.	3/6/2013	Shrub	NWA	U	Africa	-25.0202	31.48881	380	Entisol	Subtropical Desert Scrub	553	21.9	48.47	2.84	0.75	0.87	159	58.03	1.79	49.7	0.095	1.99	0.42	0.31	38.85	63.89	708.1	16.37	-28.5	69.98	8.65	11.72	9.67	Granite	None	Wind	Capi	NWA_U	3.59
CSP27002	C.api	Combretum	apiculatum	Combretaceae	Sond.	3/6/2013	Shrub	NWA	U	Africa	-25.0202	31.48881	380	Entisol	Subtropical Desert Scrub	553	21.9	57.51	3.84	1.04	1.17	147.13	61.21	2.15	52.5	0.11	0.68	0.69	0.24	32.06	44.47	283.38	11.55	-27.7	69.73	8.9	12.37	9.02	Granite	None	Wind	Capi	NWA_U	4.88
CSP27003	C.api	Sclerocarya	birrea	Anacardiaceae	(A. Rich) Hochst.	3/6/2013	Tree	NWA	U	Africa	-25.0202	31.48881	380	Entisol	Subtropical Desert Scrub	553	21.9	53.65	3.75	0.94	1	133.09	51.89	2.45	52.7	0.113	0.64	0.69	0.2	35.24	57.58	445.57	11.74	-29.7	66.68	8.37	13.31	11.66	Granite	None	Vrtb	Sbir	NWA_U	4.69
CSP27004	C.api	Combretum	apiculatum	Combretaceae	Sond.	3/6/2013	Shrub	NWA	U	Africa	-25.0202	31.48881	380	Entisol	Subtropical Desert Scrub	553	21.9	61.64	5.04	1.44	1.25	96.57	48.91	2.92	49.8	0.176	0.23	1.1	0.14	21.14	36.89	99.38	11.67	-28.5	63.41	12.12	14.56	9.93	Granite	None	Wind	Capi	NWA_U	6.48
CSP27005	S.bir	Combretum	apiculatum	Combretaceae	Sond.	3/6/2013	Shrub	NWA	U	Africa	-25.0202	31.48881	380	Entisol	Subtropical Desert Scrub	553	21.9	59.26	3.39	1	0.95	158.62	73.51	1.57	48.8	0.079	1.58	0.84	0.16	38.38	86.29	16.52	5.4	-28.3	58.66	0.55	10.67	30.15	Granite	None	Wind	Capi	NWA_U	4.39
CSP27006	S.bir	Sclerocarya	birrea	Anacardiaceae	(A. Rich) Hochst.	3/6/2013	Tree	NWA	U	Africa	-25.0202	31.48881	380	Entisol	Subtropical Desert Scrub	553	21.9	60.72	3.06	0.93	0.84	180.73	90.39	1.31	48.3	0.075	1.28	1.03	0.3	26.76	95.54	19.16	4.06	-29.6	59.42	0.26	11.22	29.11	Granite	None	Vrtb	Sbir	NWA_U	3.99
CSP27007	C.api	Combretum	apiculatum	Combretaceae	Sond.	3/6/2013	Shrub	NWA	U	Africa	-25.0202	31.48881	380	Entisol	Subtropical Desert Scrub	553	21.9	51.4	1.72	0.43	0.58	161.83	68.45	1.94	50.5	0.097	1.27	0.62	0.36	44.28	68.27	700.81	12.66	-29.4	72.35	8.12	11.65	7.91	Granite	None	Wind	Capi	NWA_U	2.15
CSP27008	C.api	Combretum	apiculatum	Combretaceae	Sond.	3/6/2013	Shrub	NWA	U	Africa	-25.0202	31.48881	380	Entisol	Subtropical Desert Scrub	553	21.9	52.04	2.89	0.76	0.94	169.12	66.59	1.77	52.3	0.109	0.46	0.59	0.26	33.26	45.3	146.83	9.96	-29.4	68.52	8.19	12.59	10.72	Granite	None	Wind	Capi	NWA_U	3.65
CSP27009	C.api	Combretum	apiculatum	Combretaceae	Sond.	3/6/2013	Shrub	NWA	U	Africa	-25.0202	31.48881	380	Entisol	Subtropical Desert Scrub	553	21.9	51	2.76	0.79	0.82	149.86	59	1.91	51.1	0.091	1.02	0.5	0.33	48.25	36.68	222.36	10.01	-29.5	66.24	9.99	13.46	10.33	Granite	None	Wind	Capi	NWA_U	3.55
CSP27010	S.bir	Sclerocarya	birrea	Anacardiaceae	(A. Rich) Hochst.	3/6/2013	Tree	NWA	U	Africa	-25.0202	31.48881	380	Entisol	Subtropical Desert Scrub	553	21.9	60.27	2.15	0.61	0.71	159.62	79.11	1.17	49.6	0.053	1.28	0.63	0.15	27.37	45.11	12.27	3.04	-29.8	57.46	2.48	11.2	28.89	Granite	None	Vrtb	Sbir	NWA_U	2.76
CSP27011	S.bir	Sclerocarya	birrea	Anacardiaceae	(A. Rich) Hochst.	3/6/2013	Tree	NWA	U	Africa	-25.0202	31.48881	380	Entisol	Subtropical Desert Scrub	553	21.9	62.63	4.52	1.38	1.19	118.76	45.79	1.5	46.3	0.083	2.15	0.57	0.34	40.17	61.21	17.91	4.03	-29.3	59.04	1.12	10.96	28.91	Granite	None	Vrtb	Sbir	NWA_U	5.9
CSP27012	C.api	Combretum	apiculatum	Combretaceae	Sond.	3/6/2013	Shrub	NWA	U	Africa	-25.0202	31.48881	380	Entisol	Subtropical Desert Scrub	553	21.9	54.89	2.48	0.61	0.74	151.95	56.92	1.89	50.6	0.091	0.99	0.62	0.38	44.52	61.79	415.62	13.33	-29.2	67.71	10.01	12.57	9.73	Granite	None	Wind	Capi	NWA_U	3.09
CSP27013	C.api	Combretum	apiculatum	Combretaceae	Sond.	3/6/2013	Shrub	NWA	U	Africa	-25.0202	31.48881	380	Entisol	Subtropical Desert Scrub	553	21.9	49.96	2	0.6	0.7	146.44	51.68	1.85	50.1	0.086	1.3	0.42	0.45	45.12	48.35	327.96	15.11	-28.3	63.66	12.77	11.82	11.76	Granite	None	Wind	Capi	NWA_U	2.6
CSP27014	T.ser	Terminalia	sericea	Combretaceae	Burch. ex DC.	3/6/2013	Tree	NWA	U	Africa	-25.0202	31.48881	380	Entisol	Subtropical Desert Scrub	553	21.9	56.85	2.59	0.64	0.82	144.95	66.92	1.59	48.5	0.106	0.45	0.74	0.12	24.33	44.07	108.8	10.54	-27.9	49.42	4.4	20.52	25.68	Granite	None	Wind	Tser	NWA_U	3.23
CSP27015	T.ser	Terminalia	sericea	Combretaceae	Burch. ex DC.	3/6/2013	Tree	NWA	U	Africa	-25.0202	31.48881	380	Entisol	Subtropical Desert Scrub	553	21.9	56.96	1.97	0.46	0.56	168.07	77.12	1.25	48.1	0.075	0.61	0.49	0.22	37.62	62.9	152.68	14.26	-28.5	50.45	3.92	18.16	27.49	Granite	None	Wind	Tser	NWA_U	2.43
CSP27016	S.afr	Spirostachys	africana	Euphorbiaceae	Sond.	3/6/2013	Tree	NWA	U	Africa	-25.0202	31.48881	372	Entisol	Subtropical Desert Scrub	553	21.9	54.43	3.12	0.88	0.86	188.36	84.4	1.85	45	0.118	1.98	0.74	0.39	65.85	69.7	107.57	15.97	-25.6	85.71	5.45	5.45	3.42	Granite	None	Bllc	Safr	NWA_U	4
CSP27017	S.afr	Spirostachys	africana	Euphorbiaceae	Sond.	3/6/2013	Tree	NWA	L	Africa	-25.0202	31.48881	372	Entisol	Subtropical Desert Scrub	553	21.9	58.3	3.42	0.94	0.97	164.94	68.44	2	44.4	0.123	1.87	0.69	0.45	88.97	85.38	79.07	12.89	-26.9	84.92	5.51	5.99	3.6	Granite	None	Bllc	Safr	NWA_L	4.36
CSP27018	S.afr	Spirostachys	africana	Euphorbiaceae	Sond.	3/6/2013	Tree	NWA	L	Africa	-25.0202	31.48881	372	Entisol	Subtropical Desert Scrub	553	21.9	55.01	2.85	0.79	0.8	138.61	59.6	1.82	44.4	0.131	1.69	0.52	0.33	74.08	78.24	302.44	19.46	-26.8	82.63	6.76	6.09	4.55	Granite	None	Bllc	Safr	NWA_L	3.64
CSP27019	S.afr	Spirostachys	africana	Euphorbiaceae	Sond.	3/6/2013	Tree	NWA	L	Africa	-25.0202	31.48881	372	Entisol	Subtropical Desert Scrub	553	21.9	57.89	3.64	1.02	1.03	116.95	46.17	1.96	42.9	0.123	2.3	0.49	0.47	119.3	72.83	211.2	14.11	-27.2	84.87	5.6	5.18	4.37	Granite	None	Bllc	Safr	NWA_L	4.66
CSP27020	A.nig	Acacia	nigrescens	Fabaceae	Oliv.	3/6/2013	Tree	NWA	L	Africa	-25.0202	31.48881	372	Entisol	Subtropical Desert Scrub	553	21.9	38.07	4.29	1.32	1.18	85.97	42.06	2.28	47.8	0.101	1.67	0.51	0.37	162.56	55.19	30.16	6.23	-28	55.49	13.1	13.1	18.32	Granite	S	Vrtb	Anig	NWA_L	5.61
CSP27021	S.afr	Spirostachys	africana	Euphorbiaceae	Sond.	3/6/2013	Tree	NWA	L	Africa	-25.0202	31.48881	372	Entisol	Subtropical Desert Scrub	553	21.9	55.91	3.31	0.88	0.91	168.95	71.28	2.13	45.7	0.148	1.16	0.86	0.2	40.79	51.93	74.05	11.19	-27.1	85.21	5.59	5.43	3.78	Granite	None	Bllc	Safr	NWA_L	4.19
CSP27022	E.div	Euclea	divinorum	Ebenaceae	Hiern	3/6/2013	Shrub	NWA	L	Africa	-25.0202	31.48881	372	Entisol	Subtropical Desert Scrub	553	21.9	48.76	1.24	0.31	0.44	140.17	64.02	1.01	51.6	0.079	0.58	0.62	0.27	13.46	27.1	62.2	7.53	-26.1	43.39	1.21	18.22	37.2	Granite	None	Vrtb	Ediv	NWA_L	1.55
CSP27023	E.div	Euclea	divinorum	Ebenaceae	Hiern	3/6/2013	Shrub	NWA	L	Africa	-25.0202	31.48881	372	Entisol	Subtropical Desert Scrub	553	21.9	50.26	1.76	0.53	0.55	109.31	79.78	1.07	50.3	0.062	0.87	0.76	0.31	14.65	28.97	215.15	6.65	-26.6	44.19	1.7	16.75	37.27	Granite	None	Vrtb	Ediv	NWA_L	2.29
CSP27024	S.afr	Spirostachys	africana	Euphorbiaceae	Sond.	3/6/2013	Tree	NWA	L	Africa	-25.0202	31.48881	372	Entisol	Subtropical Desert Scrub	553	21.9	56.94	4.36	1.21	1.12	163.08	61.6	1.99	46.5	0.133	0.95	0.93	0.33	72.7	64.27	74.67	13.31	-27.3	83.04	5.72	5.65	5.51	Granite	None	Bllc	Safr	NWA_L	5.57
CSP27025	S.afr	Spirostachys	africana	Euphorbiaceae	Sond.	3/6/2013	Tree	NWA	L	Africa	-25.0202	31.48881	372	Entisol	Subtropical Desert Scrub	553	21.9	55.48	3.78	0.99	1.01	194.14	90.44	1.87	46.3	0.122	1.36	0.71	0.34	83.38	63.63	76.74	16.59	-26.7	84.34	5.2	5.85	4.54	Granite	None	Bllc	Safr	NWA_L	4.77
CSP27026	S.afr	Spirostachys	africana	Euphorbiaceae	Sond.	3/6/2013	Tree	NWA	L	Africa	-25.0202	31.48881	372	Entisol	Subtropical Desert Scrub	553	21.9	57.5	1.99	0.55	0.58	141.31	60.76	1.88	45.7	0.158	1.45	0.92	0.28	66.48	81.15	103.11	10.53	-26.8	83.03	6.42	5.93	4.55	Granite	None	Bllc	Safr	NWA_L	2.54
CSP27027	S.afr	Spirostachys	africana	Euphorbiaceae	Sond.	3/6/2013	Tree	NWA	L	Africa	-25.0202	31.48881	372	Entisol	Subtropical Desert Scrub	553	21.9	56.73	2.67	0.72	0.75	168.97	72.1	2.13	45.2	0.209	1.84	0.95	0.32	88.06	70.92	125.36	13.06	-26.7	84.39	5.48	5.89	4.17	Granite	None	Bllc	Safr	NWA_L	3.39
CSP27028	S.afr	Spirostachys	africana	Euphorbiaceae	Sond.	3/6/2013	Tree	NWA	L	Africa	-25.0202	31.48881	372	Entisol	Subtropical Desert Scrub	553	21.9	57.8	3.57	1.01	1.02	96.24	35.2	1.88	45.1	0.152	1.54	0.78	0.32	78.58	73.6	137.94	14.69	-26.7	84.66	5.43	5.76	4.07	Granite	None	Bllc	Safr	NWA_L	4.58
CSP27029	E.div	Euclea	divinorum	Ebenaceae	Hiern	3/6/2013	Shrub	NWA	L	Africa	-25.0202	31.48881	372	Entisol	Subtropical Desert Scrub	553	21.9	50.81	1.89	0.52	0.59	110.25	74.37	1.17	50.4	0.079	1.88	0.84	0.46	13.5	41.78	137.09	6.97	-27.9	49.53	0.9	14.12	35.38	Granite	None	Vrtb	Ediv	NWA_L	2.41
CSP27030	A.tor	Acacia	tortilis	Fabaceae	Forsk.	3/6/2013	Tree	NWA	L	Africa	-25.0202	31.48881	372	Entisol	Subtropical Desert Scrub	553	21.9	48.41	1.07	0.31	0.46	77.1	36.85	2.01	50.3	0.093	1.64	0.83	0.18	16.89	113.55	18.33	10.25	-27.5	69.32	7.25	6.92	16.43	Granite	L	Vrtb	Ator	NWA_L	1.38
CSP27031	A.nig	Acacia	nigrescens	Fabaceae	Oliv.	3/6/2013	Tree	NWA	L	Africa	-25.0202	31.48881	372	Entisol	Subtropical Desert Scrub	553	21.9	45.18	3.2	0.85	0.94	76.54	36.45	2.14	46.1	0.098	2.35	0.56	0.52	124.71	71.68	34.41	8.21	-27.3	58.84	12.96	13.27	14.86	Granite	S	Vrtb	Anig	NWA_L	4.05
CSP27032	E.div	Euclea	divinorum	Ebenaceae	Hiern	3/6/2013	Shrub	NWA	L	Africa	-25.0202	31.48881	372	Entisol	Subtropical Desert Scrub	553	21.9	51.81	1.92	0.55	0.59	113.47	65.45	1.12	50	0.069	1.29	0.78	0.37	19.08	42.03	185.1	6.12	-29	46.23	0.27	17.72	35.71	Granite	None	Vrtb	Ediv	NWA_L	2.47
CSP27033	E.div	Euclea	divinorum	Ebenaceae	Hiern	3/6/2013	Shrub	NWA	L	Africa	-25.0202	31.48881	372	Entisol	Subtropical Desert Scrub	553	21.9	47.69	1.5	0.44	0.48	114.95	50.95	0.94	50.4	0.059	1.24	0.82	0.33	13.57	40.6	122.19	5.78	-28.3	46.03	1.39	13.78	38.72	Granite	None	Vrtb	Ediv	NWA_L	1.94
CSP27034	E.div	Euclea	divinorum	Ebenaceae	Hiern	3/6/2013	Shrub	NWA	L	Africa	-25.0202	31.48881	372	Entisol	Subtropical Desert Scrub	553	21.9	48.78	0.81	0.22	0.31	116.19	53.21	0.86	49.8	0.061	1.43	1.01	0.34	21.28	37.19	174.08	4.99	-28.8	48.79	4.03	14.17	32.93	Granite	None	Vrtb	Ediv	NWA_L	1.03
CSP27035	E.div	Euclea	divinorum	Ebenaceae	Hiern	3/6/2013	Shrub	NWA	L	Africa	-25.0202	31.48881	372	Entisol	Subtropical Desert Scrub	553	21.9	47.45	1.42	0.4	0.42	112.43	53.66	1.31	51.1	0.07	1.62	0.41	0.42	14.45	48.6	84.32	6.33	-29.2	48	-999	14.37	38.17	Granite	None	Vrtb	Ediv	NWA_L	1.82
CSP27036	A.nig	Acacia	nigrescens	Fabaceae	Oliv.	3/6/2013	Tree	NWA	L	Africa	-25.0202	31.48881	372	Entisol	Subtropical Desert Scrub	553	21.9	13.9	2.06	0.55	0.83	79.76	37.09	2.37	47.7	0.099	1.51	0.56	0.39	158.62	73.18	20.97	9.34	-29.4	51.77	15.27	14.7	18.19	Granite	S	Vrtb	Anig	NWA_L	2.61
CSP27037	E.div	Euclea	divinorum	Ebenaceae	Hiern	3/6/2013	Shrub	NWA	L	Africa	-25.0202	31.48881	372	Entisol	Subtropical Desert Scrub	553	21.9	49.72	1.46	0.4	0.44	100.62	39.23	1.18	50.2	0.071	1.12	0.63	0.4	14.16	40.8	73.3	7.89	-28.5	48.8	3.01	13.56	34.55	Granite	None	Vrtb	Ediv	NWA_L	1.86
CSP27038	E.div	Euclea	divinorum	Ebenaceae	Hiern	3/6/2013	Shrub	NWA	L	Africa	-25.0202	31.48881	372	Entisol	Subtropical Desert Scrub	553	21.9	48.28	0.57	0.19	0.31	97.42	43.02	0.87	49.9	0.06	1.35	0.7	0.45	15.21	35.04	166.85	5.46	-29.7	49.09	3.19	16.08	31.56	Granite	None	Vrtb	Ediv	NWA_L	0.76
CSP27039	A.nig	Acacia	nigrescens	Fabaceae	Oliv.	3/6/2013	Tree	NWA	L	Africa	-25.0202	31.48881	372	Entisol	Subtropical Desert Scrub	553	21.9	45.12	3.16	0.86	0.97	63.88	31.42	1.87	46.3	0.096	2.21	0.52	0.51	110.58	57.18	18.57	9.41	-28.8	51.57	13.61	13.49	21.25	Granite	S	Vrtb	Anig	NWA_L	4.02
CSP27040	A.nig	Acacia	nigrescens	Fabaceae	Oliv.	3/6/2013	Tree	NWA	L	Africa	-25.0202	31.48881	372	Entisol	Subtropical Desert Scrub	553	21.9	24.07	3.31	0.99	1.01	80.71	39.51	2.35	44.6	0.116	3.29	0.54	0.41	128.48	74.33	33.64	7.5	-28.7	56.55	15.29	13.91	14.18	Granite	S	Vrtb	Anig	NWA_L	4.3
CSP27041	A.nig	Acacia	nigrescens	Fabaceae	Oliv.	3/6/2013	Tree	NWA	L	Africa	-25.0202	31.48881	372	Entisol	Subtropical Desert Scrub	553	21.9	28.15	1.93	0.61	0.67	33.79	20.91	1.61	44.3	0.081	3.1	0.33	0.57	138.39	85.76	25.16	6.12	-29.4	55.74	13.77	14.58	15.83	Granite	S	Vrtb	Anig	NWA_L	2.54
CSP27042	S.bir	Sclerocarya	birrea	Anacardiaceae	(A. Rich) Hochst.	3/6/2013	Tree	NWA	L	Africa	-25.0202	31.48881	372	Entisol	Subtropical Desert Scrub	553	21.9	58.6	3.58	1.03	0.99	106.66	53.67	1.6	47.5	0.081	2.68	0.62	0.24	59.42	65.99	15.75	5.32	-27.7	63.46	3.33	9.67	23.46	Granite	None	Vrtb	Sbir	NWA_L	4.61
CSP27043	A.tor	Acacia	tortilis	Fabaceae	Forsk.	3/6/2013	Tree	NWA	L	Africa	-25.0202	31.48881	372	Entisol	Subtropical Desert Scrub	553	21.9	39.46	3.8	1.05	1.11	254.67	118.69	2.12	52.5	0.094	0.72	0.67	0.1	26.44	53.34	21.65	9.53	-29.1	82.78	7.03	3.86	6.25	Granite	L	Vrtb	Ator	NWA_L	4.85
CSP27044	E.div	Euclea	divinorum	Ebenaceae	Hiern	3/6/2013	Shrub	NWA	L	Africa	-25.0202	31.48881	372	Entisol	Subtropical Desert Scrub	553	21.9	47.84	1.57	0.43	0.51	106.27	51.8	0.97	50.9	0.061	1.14	0.58	0.38	12.95	33.33	214.95	4.8	-29.4	45.2	-999	15.01	40.8	Granite	None	Vrtb	Ediv	NWA_L	2
CSP27045	A.nig	Acacia	nigrescens	Fabaceae	Oliv.	3/6/2013	Tree	NWA	L	Africa	-25.0202	31.48881	372	Entisol	Subtropical Desert Scrub	553	21.9	12.7	2.2	0.63	0.69	62.89	35.03	3.14	50	0.131	0.81	0.76	0.3	137.97	57.14	16.81	11.44	-29.4	48.08	13.9	13.8	23.73	Granite	S	Vrtb	Anig	NWA_L	2.83
CSP27046	T.ser	Terminalia	sericea	Combretaceae	Burch. ex DC.	3/6/2013	Tree	NWA	L	Africa	-25.0202	31.48881	372	Entisol	Subtropical Desert Scrub	553	21.9	49.48	1.65	0.46	0.52	102.99	47.69	1.19	47.7	0.072	0.54	0.29	0.3	34.27	67.55	126.38	14.91	-28	50.23	6.64	16.97	25.66	Granite	None	Wind	Tser	NWA_L	2.11
CSP27047	T.ser	Terminalia	sericea	Combretaceae	Burch. ex DC.	3/6/2013	Tree	NWA	L	Africa	-25.0202	31.48881	372	Entisol	Subtropical Desert Scrub	553	21.9	57.35	2.19	0.54	0.59	130.55	62.62	1.52	48.6	0.092	0.4	0.57	0.23	18.01	38.12	80.83	10.51	-28.3	42.64	3.9	18.58	34.38	Granite	None	Wind	Tser	NWA_L	2.73
CSP27048	S.bir	Sclerocarya	birrea	Anacardiaceae	(A. Rich) Hochst.	3/6/2013	Tree	NWA	U	Africa	-25.0202	31.48881	380	Entisol	Subtropical Desert Scrub	553	21.9	59.74	3.38	0.98	0.93	142.09	76.71	1.54	47.3	0.077	1.9	0.68	0.34	40.11	99.04	16.49	4.82	-29.5	58.9	3.45	9.72	27.44	Granite	None	Vrtb	Sbir	NWA_U	4.36
CSP27049	A.nig	Acacia	nigrescens	Fabaceae	Oliv.	3/6/2013	Tree	NWA	U	Africa	-25.0202	31.48881	380	Entisol	Subtropical Desert Scrub	553	21.9	22.95	2.27	0.67	0.79	101.12	44.09	3	49.9	0.109	0.88	0.79	0.22	82.37	78.63	32.36	8.15	-28.9	48.28	14.93	12.55	23.75	Granite	S	Vrtb	Anig	NWA_U	2.94
CSP27050	A.nig	Acacia	nigrescens	Fabaceae	Oliv.	3/6/2013	Tree	NWA	U	Africa	-25.0202	31.48881	380	Entisol	Subtropical Desert Scrub	553	21.9	13.61	1.67	0.48	0.63	57.55	27.67	2.26	46.2	0.135	2.36	0.68	0.26	148.6	57.42	15.52	7.93	-29.4	47.4	17.4	13.33	21.39	Granite	S	Vrtb	Anig	NWA_U	2.15
CSP27051	A.nig	Acacia	nigrescens	Fabaceae	Oliv.	3/6/2013	Tree	NWA	U	Africa	-25.0202	31.48881	380	Entisol	Subtropical Desert Scrub	553	21.9	9.17	1.37	0.37	0.57	85.52	45.26	3	48.4	0.121	1.5	0.5	0.39	133.6	112.61	50.2	8.19	-29	46.72	16.37	13.58	22.85	Granite	S	Vrtb	Anig	NWA_U	1.74
CSP27052	T.ser	Terminalia	sericea	Combretaceae	Burch. ex DC.	3/6/2013	Tree	NWA	U	Africa	-25.0202	31.48881	380	Entisol	Subtropical Desert Scrub	553	21.9	54.63	2.4	0.6	0.74	156.43	77.17	1.44	48.8	0.096	0.59	0.5	0.18	25.38	39.11	99.8	12.05	-28.1	48.71	3.58	17.3	29.92	Granite	None	Wind	Tser	NWA_U	3
CSP27053	D.cin	Dichrostachys	cinerea	Fabaceae	(L.) Wight & Arn.	3/7/2013	Shrub	NWA	L	Africa	-25.0202	31.48881	372	Entisol	Subtropical Desert Scrub	553	21.9	45.9	2.68	0.68	0.9	143.35	64.32	2.15	52.7	0.081	0.65	0.51	0.19	62.21	95.07	26.69	11.85	-28.3	50.56	6.18	10.7	32.09	Granite	F	Vrtb	Dcin	NWA_L	3.36
CSP27054	T.ser	Terminalia	sericea	Combretaceae	Burch. ex DC.	3/7/2013	Tree	NWA	U	Africa	-25.0202	31.48881	380	Entisol	Subtropical Desert Scrub	553	21.9	50.65	1.63	0.41	0.51	133.11	76.77	1.18	49.3	0.101	0.64	0.49	0.18	19.09	31.33	151.64	13.54	-27.4	45.52	1.61	18.55	33.83	Granite	None	Wind	Tser	NWA_U	2.04
CSP27055	D.cin	Dichrostachys	cinerea	Fabaceae	(L.) Wight & Arn.	3/7/2013	Shrub	NWA	L	Africa	-25.0202	31.48881	372	Entisol	Subtropical Desert Scrub	553	21.9	47.34	2.13	0.59	0.8	121.97	58	2.05	52.3	0.1	0.7	0.47	0.28	61.88	90.3	23.71	14.41	-27.9	50.79	7.55	11.68	29.48	Granite	F	Vrtb	Dcin	NWA_L	2.72
CSP27056	D.cin	Dichrostachys	cinerea	Fabaceae	(L.) Wight & Arn.	3/7/2013	Shrub	NWA	L	Africa	-25.0202	31.48881	372	Entisol	Subtropical Desert Scrub	553	21.9	48.38	1.81	0.5	0.74	98.08	44.15	1.55	51.7	0.079	1.04	0.29	0.35	51	59.77	34.2	11.12	-27.8	54.95	6.02	11.2	27.35	Granite	F	Vrtb	Dcin	NWA_L	2.31
CSP27057	D.cin	Dichrostachys	cinerea	Fabaceae	(L.) Wight & Arn.	3/7/2013	Shrub	NWA	L	Africa	-25.0202	31.48881	372	Entisol	Subtropical Desert Scrub	553	21.9	47.57	2.64	0.8	1.05	93.25	41.2	2.28	52.2	0.103	0.82	0.47	0.26	87.46	79.37	26.51	9.2	-27.8	48.58	6.18	10.79	33.98	Granite	F	Vrtb	Dcin	NWA_L	3.44
CSP27058	D.cin	Dichrostachys	cinerea	Fabaceae	(L.) Wight & Arn.	3/7/2013	Shrub	NWA	L	Africa	-25.0202	31.48881	372	Entisol	Subtropical Desert Scrub	553	21.9	47.03	3.24	0.91	0.98	119.1	43.07	1.99	51.1	0.096	1.25	0.45	0.39	110.75	91.53	30.8	12.23	-28.1	53.2	7.74	11.16	27.43	Granite	F	Vrtb	Dcin	NWA_L	4.15
CSP27059	D.cin	Dichrostachys	cinerea	Fabaceae	(L.) Wight & Arn.	3/7/2013	Shrub	NWA	L	Africa	-25.0202	31.48881	372	Entisol	Subtropical Desert Scrub	553	21.9	55	3.56	1.03	1.24	149.44	60.44	1.98	51.5	0.085	0.65	0.63	0.17	59.65	40.77	18.43	9.89	-29.5	51.35	8.5	11.46	28.21	Granite	F	Vrtb	Dcin	NWA_L	4.59
CSP27060	T.ser	Terminalia	sericea	Combretaceae	Burch. ex DC.	3/7/2013	Tree	NWA	U	Africa	-25.0202	31.48881	380	Entisol	Subtropical Desert Scrub	553	21.9	53.75	1.82	0.48	0.69	131.44	59.25	1.42	49.6	0.104	0.64	0.58	0.18	31.59	38.37	84.55	12.84	-27.5	46.61	3.77	14.77	34.39	Granite	None	Wind	Tser	NWA_U	2.3
CSP27061	T.ser	Terminalia	sericea	Combretaceae	Burch. ex DC.	3/7/2013	Tree	NWA	U	Africa	-25.0202	31.48881	380	Entisol	Subtropical Desert Scrub	553	21.9	51.56	1.94	0.49	0.71	134.67	60.53	1.18	48.4	0.094	0.76	0.53	0.16	31.52	35.86	128.28	16.1	-27.5	48.78	3.96	14.74	32.06	Granite	None	Wind	Tser	NWA_U	2.43
CSP27062	T.ser	Terminalia	sericea	Combretaceae	Burch. ex DC.	3/7/2013	Tree	NWA	U	Africa	-25.0202	31.48881	380	Entisol	Subtropical Desert Scrub	553	21.9	51.9	2.09	0.54	0.64	136.42	57.31	1.26	49.2	0.088	0.52	0.54	0.16	27.97	35.1	78.87	11.39	-27.7	47.29	2.32	15.29	34.63	Granite	None	Wind	Tser	NWA_U	2.63
CSP27063	D.cin	Dichrostachys	cinerea	Fabaceae	(L.) Wight & Arn.	3/7/2013	Shrub	NWA	L	Africa	-25.0202	31.48881	372	Entisol	Subtropical Desert Scrub	553	21.9	45.16	3.1	0.92	0.98	117.72	42.17	2.06	51.2	0.088	1.02	0.5	0.23	41.81	50.26	20.63	18.54	-29.3	53.51	7.72	10.72	27.59	Granite	F	Vrtb	Dcin	NWA_L	4.02
CSP27064	T.ser	Terminalia	sericea	Combretaceae	Burch. ex DC.	3/7/2013	Tree	NWA	U	Africa	-25.0202	31.48881	380	Entisol	Subtropical Desert Scrub	553	21.9	51.71	2.09	0.5	0.63	135.9	66.46	1.29	49.1	0.084	0.69	0.5	0.23	28.42	54.75	108.07	11.8	-27.9	50.22	5.99	16.07	27.27	Granite	None	Wind	Tser	NWA_U	2.59
CSP27065	T.ser	Terminalia	sericea	Combretaceae	Burch. ex DC.	3/7/2013	Tree	NWA	U	Africa	-25.0202	31.48881	380	Entisol	Subtropical Desert Scrub	553	21.9	50.42	2.43	0.54	0.77	124.72	64.74	1.32	48.6	0.104	0.7	0.53	0.22	32.03	49.73	71.17	11.12	-28	48.81	4.87	15.23	30.62	Granite	None	Wind	Tser	NWA_U	2.97
CSP27066	D.cin	Dichrostachys	cinerea	Fabaceae	(L.) Wight & Arn.	3/7/2013	Shrub	NWA	L	Africa	-25.0202	31.48881	372	Entisol	Subtropical Desert Scrub	553	21.9	42.3	3.45	1.09	1.15	160.91	61.57	2.17	52.1	0.085	0.81	0.39	0.24	68.22	88.96	25.16	10.74	-28.2	53.61	12.25	9.72	23.96	Granite	F	Vrtb	Dcin	NWA_L	4.54
CSP27067	D.cin	Dichrostachys	cinerea	Fabaceae	(L.) Wight & Arn.	3/7/2013	Shrub	NWA	L	Africa	-25.0202	31.48881	372	Entisol	Subtropical Desert Scrub	553	21.9	48.34	2.43	0.66	0.76	158.84	60.9	1.59	51.7	0.091	0.84	0.46	0.31	58.66	79.84	22.47	15.19	-29.3	53.83	6.08	9.7	30.43	Granite	F	Vrtb	Dcin	NWA_L	3.09
CSP27068	D.cin	Dichrostachys	cinerea	Fabaceae	(L.) Wight & Arn.	3/7/2013	Shrub	NWA	L	Africa	-25.0202	31.48881	372	Entisol	Subtropical Desert Scrub	553	21.9	43.81	2.52	0.68	0.79	123.2	55.16	2.02	51.2	0.094	1.15	0.56	0.23	53.16	70.12	14.92	14.06	-29.5	54.2	8.27	9.85	27.72	Granite	F	Vrtb	Dcin	NWA_L	3.2
CSP27069	T.ser	Terminalia	sericea	Combretaceae	Burch. ex DC.	3/7/2013	Tree	NWA	U	Africa	-25.0202	31.48881	380	Entisol	Subtropical Desert Scrub	553	21.9	53.24	2.42	0.65	0.82	132.26	62.31	1.16	48.2	0.111	0.86	0.48	0.23	29.58	38.89	116.91	10.73	-28	51.35	3.32	16.12	29.25	Granite	None	Wind	Tser	NWA_U	3.07
CSP27070	D.mes	Diospyros	mespiliformes	Ebenaceae	Hochst. Ex A. DC.	3/7/2013	Tree	NWA	L	Africa	-25.0202	31.48881	372	Entisol	Subtropical Desert Scrub	553	21.9	52.69	4.12	1.24	1.26	89.32	38.03	1.91	51.6	0.102	1.12	0.81	0.15	14.25	101.69	22.1	8.8	-29.4	52.94	7.57	13.91	25.62	Granite	None	Vrtb	Dmes	NWA_L	5.36
CSP27071	D.mes	Diospyros	mespiliformes	Ebenaceae	Hochst. Ex A. DC.	3/8/2013	Tree	NWA	L	Africa	-25.0202	31.48881	372	Entisol	Subtropical Desert Scrub	553	21.9	54.57	3.26	0.96	1	106.44	44.79	1.7	51.5	0.108	1.33	0.81	0.23	5.82	83.58	31.88	8.22	-29.5	57.05	6.58	12	24.42	Granite	None	Vrtb	Dmes	NWA_L	4.22
CSP27072	D.mes	Diospyros	mespiliformes	Ebenaceae	Hochst. Ex A. DC.	3/8/2013	Tree	NWA	L	Africa	-25.0202	31.48881	372	Entisol	Subtropical Desert Scrub	553	21.9	54.93	5.36	1.66	1.6	142.41	51.84	1.91	51.4	0.111	1.24	0.51	0.24	16.61	67.35	20.64	11.69	-30	54.69	6.01	12.88	26.46	Granite	None	Vrtb	Dmes	NWA_L	7.02
CSP27073	D.mes	Diospyros	mespiliformes	Ebenaceae	Hochst. Ex A. DC.	3/8/2013	Tree	NWA	L	Africa	-25.0202	31.48881	372	Entisol	Subtropical Desert Scrub	553	21.9	51.03	2.36	0.78	0.82	116.99	37.85	1.35	49.5	0.087	2.25	0.54	0.21	8.43	70.28	17.02	8.86	-30.4	55.6	3.8	11.94	28.7	Granite	None	Vrtb	Dmes	NWA_L	3.14
CSP27074	D.mes	Diospyros	mespiliformes	Ebenaceae	Hochst. Ex A. DC.	3/8/2013	Tree	NWA	L	Africa	-25.0202	31.48881	372	Entisol	Subtropical Desert Scrub	553	21.9	54.5	4.13	1.24	1.15	117.62	42.41	1.89	50.4	0.105	1.47	0.75	0.28	14.65	96.37	28.71	9.04	-29.9	51.22	5.89	12.97	29.96	Granite	None	Vrtb	Dmes	NWA_L	5.37
CSP27075	D.mes	Diospyros	mespiliformes	Ebenaceae	Hochst. Ex A. DC.	3/8/2013	Tree	NWA	L	Africa	-25.0202	31.48881	372	Entisol	Subtropical Desert Scrub	553	21.9	54.52	3.75	1.11	1.09	102.19	30.09	1.94	50.6	0.105	1.55	0.68	0.24	11.01	109.25	27.97	10.64	-28.7	56.81	7.04	12.43	23.76	Granite	None	Vrtb	Dmes	NWA_L	4.86
CSP27076	C.imb	Combretum	imberbe	Combretaceae	Wawra	3/8/2013	Tree	NWA	L	Africa	-25.0202	31.48881	372	Entisol	Subtropical Desert Scrub	553	21.9	54.7	4.68	1.34	1.51	76.86	17.92	1.85	47.1	0.095	1.91	0.57	0.3	85.47	89.89	39.05	12.41	-27.9	62.14	12.96	13.56	11.38	Granite	F	Wind	Cimb	NWA_L	6.02
CSP27077	A.tor	Acacia	tortilis	Fabaceae	Forsk.	3/8/2013	Tree	NWA	L	Africa	-25.0202	31.48881	372	Entisol	Subtropical Desert Scrub	553	21.9	40.54	4.45	1.3	1.31	235.57	73.31	2.44	51.2	0.123	0.89	0.75	0.1	21.7	109.36	20.46	10.67	-30.4	77.83	8.93	4.3	8.98	Granite	L	Vrtb	Ator	NWA_L	5.75
CSP27078	C.imb	Combretum	imberbe	Combretaceae	Wawra	3/8/2013	Tree	NWA	L	Africa	-25.0202	31.48881	372	Entisol	Subtropical Desert Scrub	553	21.9	54.66	3.48	1.04	1.16	88.19	32	1.55	47.8	0.117	2	0.98	0.27	38.18	109.73	52.3	10.84	-27.8	63.4	12.99	12.44	11.21	Granite	F	Wind	Cimb	NWA_L	4.52
CSP27079	C.imb	Combretum	imberbe	Combretaceae	Wawra	3/8/2013	Tree	NWA	L	Africa	-25.0202	31.48881	372	Entisol	Subtropical Desert Scrub	553	21.9	56.13	3.15	0.89	1.05	80.71	26.55	1.82	45.9	0.132	1.98	0.93	0.25	128.51	79.48	39.58	8.96	-28.3	62.04	14.08	12.59	11.33	Granite	F	Wind	Cimb	NWA_L	4.04
CSP27080	C.imb	Combretum	imberbe	Combretaceae	Wawra	3/8/2013	Tree	NWA	L	Africa	-25.0202	31.48881	372	Entisol	Subtropical Desert Scrub	553	21.9	53.12	2.71	0.8	0.92	55.26	15.27	1.41	41.4	0.109	1.91	0.87	0.18	65.13	93.32	30.44	15.34	-28.3	60.97	12.88	14.13	12.06	Granite	F	Wind	Cimb	NWA_L	3.51
CSP27081	D.mes	Diospyros	mespiliformes	Ebenaceae	Hochst. Ex A. DC.	3/8/2013	Tree	NWA	L	Africa	-25.0202	31.48881	372	Entisol	Subtropical Desert Scrub	553	21.9	52.92	2.38	0.72	0.99	175.06	74.47	1.5	49.7	0.096	1.35	0.49	0.25	12.01	65.47	25.46	10.95	-29	55.58	7.1	11.33	26.04	Granite	None	Vrtb	Dmes	NWA_L	3.1
CSP27082	C.imb	Combretum	imberbe	Combretaceae	Wawra	3/8/2013	Shrub	NWA	L	Africa	-25.0202	31.48881	372	Entisol	Subtropical Desert Scrub	553	21.9	54.93	2.54	0.68	0.89	91.47	36.86	1.89	46	0.13	1.6	0.7	0.27	62.56	61.24	32.51	11	-28.2	64.89	11.58	12.53	11.04	Granite	F	Wind	Cimb	NWA_L	3.22
CSP27083	C.imb	Combretum	imberbe	Combretaceae	Wawra	3/8/2013	Tree	NWA	L	Africa	-25.0202	31.48881	372	Entisol	Subtropical Desert Scrub	553	21.9	56.86	3.78	1.13	1.16	90.25	34.6	1.66	42.6	0.105	1.4	0.95	0.19	30.59	49.64	16.15	8.43	-28	63.61	12.92	12.75	10.76	Granite	F	Wind	Cimb	NWA_L	4.91
CSP27084	D.mes	Diospyros	mespiliformes	Ebenaceae	Hochst. Ex A. DC.	3/8/2013	Tree	NWA	L	Africa	-25.0202	31.48881	372	Entisol	Subtropical Desert Scrub	553	21.9	49.36	2.16	0.64	0.77	137.8	35.73	1.85	48.7	0.071	1.18	0.53	0.18	7.97	74.87	25.71	8.9	-28.8	62.01	6.46	9.92	21.65	Granite	None	Vrtb	Dmes	NWA_L	2.8
CSP27085	D.mes	Diospyros	mespiliformes	Ebenaceae	Hochst. Ex A. DC.	3/8/2013	Tree	NWA	L	Africa	-25.0202	31.48881	372	Entisol	Subtropical Desert Scrub	553	21.9	45.77	3.52	0.98	1.1	145.85	52.65	1.58	50.3	0.086	0.61	0.75	0.09	7.84	55.6	18.83	8.45	-29.3	60.81	4.63	10.41	24.19	Granite	None	Vrtb	Dmes	NWA_L	4.5
CSP27086	D.mes	Diospyros	mespiliformes	Ebenaceae	Hochst. Ex A. DC.	3/8/2013	Tree	NWA	L	Africa	-25.0202	31.48881	372	Entisol	Subtropical Desert Scrub	553	21.9	50.86	5.24	1.62	1.65	141.45	47.62	2.26	51.5	0.111	0.96	0.78	0.17	13.13	91.54	35.91	12.71	-29.2	53.54	6.92	12.58	26.99	Granite	None	Vrtb	Dmes	NWA_L	6.86
CSP27087	A.nig	Acacia	nigrescens	Fabaceae	Oliv.	3/8/2013	Tree	NWA	L	Africa	-25.0202	31.48881	372	Entisol	Subtropical Desert Scrub	553	21.9	55.04	6.56	2.12	1.76	50.93	26.57	2.78	46.7	0.122	1.44	0.76	0.27	191.82	69.37	29.08	7.2	-30.6	42.58	16.85	15.58	25.03	Granite	S	Vrtb	Anig	NWA_L	8.68
CSP27088	C.imb	Combretum	imberbe	Combretaceae	Wawra	3/8/2013	Tree	NWA	L	Africa	-25.0202	31.48881	372	Entisol	Subtropical Desert Scrub	553	21.9	50.83	2.48	0.69	0.89	80.1	27.79	1.91	48.8	0.12	1.67	0.63	0.28	96.32	77	74.98	20.26	-28.6	60.93	13.28	12.52	13.31	Granite	F	Wind	Cimb	NWA_L	3.17
CSP27089	C.imb	Combretum	imberbe	Combretaceae	Wawra	3/8/2013	Tree	NWA	L	Africa	-25.0202	31.48881	372	Entisol	Subtropical Desert Scrub	553	21.9	56.3	3.29	0.9	0.96	103	46.66	2.27	48.6	0.146	1.09	0.71	0.19	44.53	45.48	25.69	11.79	-28.2	63.8	10.84	12.97	12.33	Granite	F	Wind	Cimb	NWA_L	4.19
CSP27090	C.imb	Combretum	imberbe	Combretaceae	Wawra	3/8/2013	Tree	NWA	L	Africa	-25.0202	31.48881	372	Entisol	Subtropical Desert Scrub	553	21.9	53.33	2.2	0.66	0.77	129.91	57.19	1.87	49.5	0.116	1.06	0.61	0.25	74.18	63.64	39.41	12.6	-28.7	63.67	10.72	13.71	11.84	Granite	F	Wind	Cimb	NWA_L	2.86
CSP27091	C.imb	Combretum	imberbe	Combretaceae	Wawra	3/8/2013	Tree	NWA	L	Africa	-25.0202	31.48881	372	Entisol	Subtropical Desert Scrub	553	21.9	50.95	3.77	1.08	1.15	93.83	37.74	1.82	49.8	0.11	1.66	0.62	0.26	96.3	64.93	67.89	9.58	-28	63.52	9.96	13.06	13.4	Granite	F	Wind	Cimb	NWA_L	4.85
CSP27092	A.nig	Acacia	nigrescens	Fabaceae	Oliv.	3/8/2013	Tree	NWA	L	Africa	-25.0202	31.48881	372	Entisol	Subtropical Desert Scrub	553	21.9	55.69	2.49	0.77	0.73	109.35	54.23	2.17	45.6	0.112	2.38	0.61	0.27	81.04	39.62	27.77	8.09	-31.2	49.97	12.14	16.7	21.12	Granite	S	Vrtb	Anig	NWA_L	3.26
CSP27093	S.bir	Sclerocarya	birrea	Anacardiaceae	(A. Rich) Hochst.	3/8/2013	Tree	NWA	L	Africa	-25.0202	31.48881	372	Entisol	Subtropical Desert Scrub	553	21.9	60.75	2.56	0.78	0.7	144.28	73.07	1.13	46.4	0.091	3.15	0.81	0.32	30.18	59.68	18.48	5.44	-28.8	58.21	0.3	11.42	30.01	Granite	None	Vrtb	Sbir	NWA_L	3.34
CSP27094	S.bir	Sclerocarya	birrea	Anacardiaceae	(A. Rich) Hochst.	3/8/2013	Tree	NWA	L	Africa	-25.0202	31.48881	372	Entisol	Subtropical Desert Scrub	553	21.9	60.95	2.89	0.89	0.89	147.8	84.13	1.33	46.7	0.085	2.32	0.66	0.19	29.52	66.26	20.24	5.62	-28.6	56.51	0.93	10.57	31.93	Granite	None	Vrtb	Sbir	NWA_L	3.78
CSP27095	A.nig	Acacia	nigrescens	Fabaceae	Oliv.	3/8/2013	Tree	NWA	L	Africa	-25.0202	31.48881	372	Entisol	Subtropical Desert Scrub	553	21.9	46.18	2.69	0.74	0.86	101.18	39.18	1.98	46.2	0.088	2.85	0.35	0.34	146.1	112.56	45.85	6.59	-28.8	57.72	11.89	12.58	17.75	Granite	S	Vrtb	Anig	NWA_L	3.43
CSP27096	A.nig	Acacia	nigrescens	Fabaceae	Oliv.	3/8/2013	Tree	NWA	L	Africa	-25.0202	31.48881	372	Entisol	Subtropical Desert Scrub	553	21.9	46.74	4.77	1.44	1.4	70.41	33.93	2.38	46.6	0.106	2.36	0.52	0.31	132.02	91.94	31.7	7.37	-28.6	53.22	11.98	13.44	21.3	Granite	S	Vrtb	Anig	NWA_L	6.21
CSP27097	S.bir	Sclerocarya	birrea	Anacardiaceae	(A. Rich) Hochst.	3/8/2013	Tree	NWA	L	Africa	-25.0202	31.48881	372	Entisol	Subtropical Desert Scrub	553	21.9	60.75	2.28	0.66	0.68	165.46	73.25	1.15	45.9	0.091	3.09	0.7	0.24	63.77	76.23	19.73	6.93	-30.6	60.46	0.12	10.7	28.66	Granite	None	Vrtb	Sbir	NWA_L	2.94
CSP27098	A.tor	Acacia	tortilis	Fabaceae	Forsk.	3/8/2013	Tree	NWA	L	Africa	-25.0202	31.48881	372	Entisol	Subtropical Desert Scrub	553	21.9	50.69	3.32	0.92	1.09	-999	-999	2.91	49.1	0.119	1.12	0.83	0.17	32.77	106.23	21.77	13.87	-31.3	46.7	10.93	14.63	27.68	Granite	L	Vrtb	Ator	NWA_L	4.24
CSP27099	S.bir	Sclerocarya	birrea	Anacardiaceae	(A. Rich) Hochst.	3/8/2013	Tree	NWA	L	Africa	-25.0202	31.48881	372	Entisol	Subtropical Desert Scrub	553	21.9	60.83	2.98	0.88	0.88	139.95	56.94	1.4	46.7	0.084	2.22	0.8	0.25	60.36	82.62	16.59	5.91	-30.2	56.14	1.3	11.24	31.25	Granite	None	Vrtb	Sbir	NWA_L	3.86
CSP27100	S.bir	Sclerocarya	birrea	Anacardiaceae	(A. Rich) Hochst.	3/8/2013	Tree	NWA	L	Africa	-25.0202	31.48881	372	Entisol	Subtropical Desert Scrub	553	21.9	59.84	3.76	1.1	1.06	184.27	76.42	1.24	47.6	0.072	1.8	0.8	0.14	36.75	64.46	12.45	4.12	-30.2	57.39	1.13	10.6	30.82	Granite	None	Vrtb	Sbir	NWA_L	4.86
CSP27101	S.bir	Sclerocarya	birrea	Anacardiaceae	(A. Rich) Hochst.	3/8/2013	Tree	NWA	L	Africa	-25.0202	31.48881	372	Entisol	Subtropical Desert Scrub	553	21.9	59.44	3.19	0.98	0.99	122.24	68.82	1.52	46.5	0.081	3.26	0.8	0.22	42.39	66.44	16.48	5.86	-27.8	56.24	1.81	10.98	30.9	Granite	None	Vrtb	Sbir	NWA_L	4.17
CSP27102	C.imb	Combretum	imberbe	Combretaceae	Wawra	3/8/2013	Tree	NWA	L	Africa	-25.0202	31.48881	372	Entisol	Subtropical Desert Scrub	553	21.9	51.27	4.11	1.18	1.26	84.45	34.19	2.04	47.5	0.104	2.2	0.83	0.33	45.97	137.58	30.66	15.96	-27.8	62.59	11.03	13.83	12.49	Granite	F	Wind	Cimb	NWA_L	5.29
CSP27103	A.tor	Acacia	tortilis	Fabaceae	Forsk.	3/8/2013	Tree	NWA	L	Africa	-25.0202	31.48881	372	Entisol	Subtropical Desert Scrub	553	21.9	45.5	3.3	0.97	0.94	156.51	67.17	2.27	51.7	0.096	1.35	0.54	0.13	46.31	119.11	22.44	12.1	-28.3	77.58	8.59	4.42	9.35	Granite	L	Vrtb	Ator	NWA_L	4.27
CSP27104	S.bir	Sclerocarya	birrea	Anacardiaceae	(A. Rich) Hochst.	3/8/2013	Tree	NWA	U	Africa	-25.0202	31.48881	380	Entisol	Subtropical Desert Scrub	553	21.9	62.53	2.61	0.81	0.87	167.37	69.35	1.61	49.6	0.075	2.08	1.13	0.23	23.18	107.16	22.39	6.59	-28.7	58.09	1.48	9.69	30.68	Granite	None	Vrtb	Sbir	NWA_U	3.42
CSP27105	A.nig	Acacia	nigrescens	Fabaceae	Oliv.	3/8/2013	Tree	NWA	U	Africa	-25.0202	31.48881	380	Entisol	Subtropical Desert Scrub	553	21.9	50.29	3.66	1.1	1.02	70.14	32.53	2.14	44.7	0.097	2.88	0.45	0.36	130.96	99.97	51.86	8.17	-30.8	52.1	13.26	14.57	20.01	Granite	S	Vrtb	Anig	NWA_U	4.76
CSP27106	A.nig	Acacia	nigrescens	Fabaceae	Oliv.	3/8/2013	Tree	NWA	U	Africa	-25.0202	31.48881	380	Entisol	Subtropical Desert Scrub	553	21.9	46.27	1.89	0.53	0.73	63.18	30.91	2.17	46.5	0.091	2.53	0.45	0.28	138.52	82.14	43.49	8.63	-29.2	53.59	11.69	14.09	20.58	Granite	S	Vrtb	Anig	NWA_U	2.42
CSP27107	S.bir	Sclerocarya	birrea	Anacardiaceae	(A. Rich) Hochst.	3/8/2013	Tree	NWA	U	Africa	-25.0202	31.48881	380	Entisol	Subtropical Desert Scrub	553	21.9	56.81	2.6	0.78	0.8	100.33	45.97	1.27	47.2	0.072	2.45	0.53	0.22	41.68	86.84	23.98	6.46	-28.7	57.17	3.5	9.88	29.39	Granite	None	Vrtb	Sbir	NWA_U	3.38
CSP27108	S.bir	Sclerocarya	birrea	Anacardiaceae	(A. Rich) Hochst.	3/8/2013	Tree	NWA	U	Africa	-25.0202	31.48881	380	Entisol	Subtropical Desert Scrub	553	21.9	59.89	2.49	0.77	0.76	186.67	75.46	1.23	48.5	0.062	1.54	0.76	0.24	19.89	117.68	17.84	4.59	-30.4	55.68	1.77	8.96	33.52	Granite	None	Vrtb	Sbir	NWA_U	3.26
CSP27109	S.bir	Sclerocarya	birrea	Anacardiaceae	(A. Rich) Hochst.	3/8/2013	Tree	NWA	U	Africa	-25.0202	31.48881	380	Entisol	Subtropical Desert Scrub	553	21.9	57.83	3.15	0.94	0.99	168.84	77.06	1.41	48.6	0.068	1.83	0.59	0.19	29.72	102.12	17.26	4.27	-29.5	55.12	0.47	9.77	34.58	Granite	None	Vrtb	Sbir	NWA_U	4.09
CSP27110	S.bir	Sclerocarya	birrea	Anacardiaceae	(A. Rich) Hochst.	3/8/2013	Tree	NWA	U	Africa	-25.0202	31.48881	380	Entisol	Subtropical Desert Scrub	553	21.9	59.8	2.5	0.72	0.66	146.01	55.19	1.18	48.4	0.071	1.09	1.07	0.19	30.34	115.91	11.69	4.51	-29.7	59.34	2.54	9.39	28.67	Granite	None	Vrtb	Sbir	NWA_U	3.22
CSP27111	A.nig	Acacia	nigrescens	Fabaceae	Oliv.	3/8/2013	Tree	LWS	U	Africa	-25.21527	31.94637	212	Entisol	Subtropical Desert Scrub	475	22	54.76	3.11	0.91	0.98	73.53	36.07	3.11	44.6	0.105	1.55	0.57	0.35	142.02	183.9	36.4	8.29	-29	50.15	12.98	16.84	20.21	Basalt	S	Vrtb	Anig	LWS_U	4.02
CSP27112	A.nig	Acacia	nigrescens	Fabaceae	Oliv.	3/9/2013	Tree	LWS	U	Africa	-25.21527	31.94637	212	Entisol	Subtropical Desert Scrub	475	22	52.69	2.19	0.66	0.74	62.97	28.62	2.28	48.6	0.11	1.52	0.65	0.28	149.62	105.39	17.28	10.43	-27.5	46.99	14.69	16.85	21.66	Basalt	S	Vrtb	Anig	LWS_U	2.85
CSP27113	A.nig	Acacia	nigrescens	Fabaceae	Oliv.	3/9/2013	Tree	LWS	U	Africa	-25.21527	31.94637	212	Entisol	Subtropical Desert Scrub	475	22	54.4	3.16	0.98	0.92	94.63	59.91	2.1	46.3	0.11	1.26	0.85	0.27	87.05	91.29	19.04	8.64	-27.5	47.84	13.65	18.49	20.19	Basalt	S	Vrtb	Anig	LWS_U	4.14
CSP27114	C.imb	Combretum	imberbe	Combretaceae	Wawra	3/9/2013	Shrub	LWS	U	Africa	-25.21527	31.94637	212	Entisol	Subtropical Desert Scrub	475	22	53.56	2.46	0.72	0.84	112.97	53.67	1.78	40.9	0.102	1.26	0.78	0.14	39.09	60.05	19.46	7.65	-28.3	67.39	9.53	14.73	8.52	Basalt	F	Wind	Cimb	LWS_U	3.18
CSP27115	C.imb	Combretum	imberbe	Combretaceae	Wawra	3/9/2013	Shrub	LWS	U	Africa	-25.21527	31.94637	212	Entisol	Subtropical Desert Scrub	475	22	50.44	3.3	0.93	1.03	108.38	49.58	2.9	43.8	0.088	1.79	0.74	0.15	39.48	68.5	19.42	8.07	-27.6	66.59	11.74	12.75	9.11	Basalt	F	Wind	Cimb	LWS_U	4.23
CSP27116	A.nig	Acacia	nigrescens	Fabaceae	Oliv.	3/9/2013	Tree	LWS	U	Africa	-25.21527	31.94637	212	Entisol	Subtropical Desert Scrub	475	22	53.99	3.56	1.15	1.11	64.24	37.07	1.83	49.4	0.126	1.8	0.54	0.34	106.3	86.51	27.94	10.5	-29.3	45.05	16.2	18.23	20.7	Basalt	S	Vrtb	Anig	LWS_U	4.71
CSP27117	C.imb	Combretum	imberbe	Combretaceae	Wawra	3/9/2013	Shrub	LWS	U	Africa	-25.21527	31.94637	212	Entisol	Subtropical Desert Scrub	475	22	57.72	6.41	1.98	1.82	74.61	30.55	2.54	44.8	0.169	1.78	0.93	0.18	38.52	59.48	18.04	11.16	-30.3	66.32	11.32	12.71	9.83	Basalt	F	Wind	Cimb	LWS_U	8.39
CSP27118	C.imb	Combretum	imberbe	Combretaceae	Wawra	3/9/2013	Shrub	LWS	U	Africa	-25.21527	31.94637	212	Entisol	Subtropical Desert Scrub	475	22	55.21	3.88	1.14	1.16	79.29	38.2	2.16	46.9	0.132	1.85	0.83	0.17	46.91	132.08	21.07	8.63	-28.2	66.29	11.09	13.79	9.01	Basalt	F	Wind	Cimb	LWS_U	5.02
CSP27119	C.imb	Combretum	imberbe	Combretaceae	Wawra	3/9/2013	Shrub	LWS	U	Africa	-25.21527	31.94637	212	Entisol	Subtropical Desert Scrub	475	22	61.61	4.61	1.39	1.41	88.03	32.9	2.21	47.7	0.144	1.47	0.99	0.18	44.7	67.87	15.65	8.64	-28.8	65.69	11.9	14.3	8.27	Basalt	F	Wind	Cimb	LWS_U	6
CSP27120	D.cin	Dichrostachys	cinerea	Fabaceae	(L.) Wight & Arn.	3/9/2013	Shrub	LWS	U	Africa	-25.21527	31.94637	212	Entisol	Subtropical Desert Scrub	475	22	55.39	5.47	1.81	1.89	114.91	45.17	3.24	50	0.144	1.07	0.79	0.31	32.02	120.3	20.18	17.38	-28.1	44.02	11.31	13.77	31.08	Basalt	F	Vrtb	Dcin	LWS_U	7.28
CSP27121	C.imb	Combretum	imberbe	Combretaceae	Wawra	3/9/2013	Shrub	LWS	U	Africa	-25.21527	31.94637	212	Entisol	Subtropical Desert Scrub	475	22	55.11	4.16	1.23	1.17	57.52	14.91	1.89	47.8	0.123	1.77	1.02	0.18	41.3	78.83	21.5	10.16	-28.8	65.72	10.88	14.61	8.97	Basalt	F	Wind	Cimb	LWS_U	5.39
CSP27122	D.cin	Dichrostachys	cinerea	Fabaceae	(L.) Wight & Arn.	3/9/2013	Shrub	LWS	U	Africa	-25.21527	31.94637	212	Entisol	Subtropical Desert Scrub	475	22	58.66	5.38	1.56	1.89	103.16	53.27	2.97	49.6	0.129	1.24	0.79	0.2	48.96	192.2	20.38	13.65	-29.9	41.3	10.66	12.76	35.47	Basalt	F	Vrtb	Dcin	LWS_U	6.94
CSP27123	C.imb	Combretum	imberbe	Combretaceae	Wawra	3/9/2013	Shrub	LWS	U	Africa	-25.21527	31.94637	212	Entisol	Subtropical Desert Scrub	475	22	58.42	3.38	1.1	0.97	71.14	31.01	1.95	45.5	0.119	2.38	0.68	0.22	50.65	83.74	32.02	9.25	-27.6	65.62	11.52	13.97	9.07	Basalt	F	Wind	Cimb	LWS_U	4.48
CSP27124	A.nig	Acacia	nigrescens	Fabaceae	Oliv.	3/9/2013	Tree	LWS	U	Africa	-25.21527	31.94637	212	Entisol	Subtropical Desert Scrub	475	22	56.16	5.61	1.84	1.5	73.23	49.45	2.8	46.1	0.122	2.08	0.6	0.38	181.06	87.73	40.58	9.45	-29	48.8	12.37	15.86	23.14	Basalt	S	Vrtb	Anig	LWS_U	7.45
CSP27125	A.nig	Acacia	nigrescens	Fabaceae	Oliv.	3/9/2013	Tree	LWS	U	Africa	-25.21527	31.94637	212	Entisol	Subtropical Desert Scrub	475	22	56.14	4.41	1.41	1.25	44.37	21.94	3.02	48	0.146	1.21	0.77	0.27	124.42	84.94	24.75	11.65	-30	44.93	14.2	17.03	24.01	Basalt	S	Vrtb	Anig	LWS_U	5.82
CSP27126	C.imb	Combretum	imberbe	Combretaceae	Wawra	3/9/2013	Shrub	LWS	U	Africa	-25.21527	31.94637	212	Entisol	Subtropical Desert Scrub	475	22	59.63	4.41	1.3	1.25	72.96	32.34	2.1	47	0.159	1.64	0.88	0.21	36.44	266.44	28.96	15.85	-27.5	63.84	11.23	15.23	9.88	Basalt	F	Wind	Cimb	LWS_U	5.71
CSP27127	C.imb	Combretum	imberbe	Combretaceae	Wawra	3/9/2013	Shrub	LWS	U	Africa	-25.21527	31.94637	212	Entisol	Subtropical Desert Scrub	475	22	64.44	4.49	1.24	1.31	113.63	50.45	2.53	48.7	0.174	1.23	0.91	0.21	39.79	66.26	19.09	15.83	-27.8	66.58	10.66	12.15	10.79	Basalt	F	Wind	Cimb	LWS_U	5.73
CSP27128	A.nig	Acacia	nigrescens	Fabaceae	Oliv.	3/9/2013	Tree	LWS	U	Africa	-25.21527	31.94637	212	Entisol	Subtropical Desert Scrub	475	22	52.69	5.32	1.65	1.49	-999	-999	2.64	46.9	0.112	1.39	0.72	0.29	108.5	90.87	30.17	8.32	-30	44.55	13.56	16.34	25.73	Basalt	S	Vrtb	Anig	LWS_U	6.97
CSP27129	A.nig	Acacia	nigrescens	Fabaceae	Oliv.	3/9/2013	Tree	LWS	U	Africa	-25.21527	31.94637	212	Entisol	Subtropical Desert Scrub	475	22	53.4	4.19	1.4	1.16	35.35	16.82	2.81	46.1	0.136	1.52	0.79	0.27	133.73	90.55	29.1	9.78	-29.8	45.54	14.67	17.28	22.69	Basalt	S	Vrtb	Anig	LWS_U	5.59
CSP27130	A.nig	Acacia	nigrescens	Fabaceae	Oliv.	3/9/2013	Tree	LWS	U	Africa	-25.21527	31.94637	212	Entisol	Subtropical Desert Scrub	475	22	55.79	3.29	0.94	1.03	65.82	33.09	2.37	45.8	0.103	2.31	0.56	0.35	157.21	95.9	37.59	9.51	-28.3	51.55	13.17	14.28	21.17	Basalt	S	Vrtb	Anig	LWS_U	4.23
CSP27131	A.nig	Acacia	nigrescens	Fabaceae	Oliv.	3/9/2013	Tree	LWS	U	Africa	-25.21527	31.94637	212	Entisol	Subtropical Desert Scrub	475	22	54.26	4.11	1.24	1.19	51.45	26.87	2.65	45.7	0.121	1.85	0.71	0.27	125.6	77.11	34.66	9.56	-29.7	47.81	13.65	16.38	22.33	Basalt	S	Vrtb	Anig	LWS_U	5.35
CSP27132	S.bir	Sclerocarya	birrea	Anacardiaceae	(A. Rich) Hochst.	3/9/2013	Tree	LWS	U	Africa	-25.21527	31.94637	212	Entisol	Subtropical Desert Scrub	475	22	61.8	3.94	1.25	1.23	154.52	71.99	1.39	46.2	0.093	2.05	0.91	0.22	61.77	101.62	19.81	4.72	-29.7	54.6	1.85	8.66	35.05	Basalt	None	Vrtb	Sbir	LWS_U	5.19
CSP27133	S.bir	Sclerocarya	birrea	Anacardiaceae	(A. Rich) Hochst.	3/9/2013	Tree	LWS	U	Africa	-25.21527	31.94637	212	Entisol	Subtropical Desert Scrub	475	22	64.88	4.65	1.52	1.34	116.4	39.53	1.55	44.6	0.088	3.43	0.44	0.33	29.07	172.6	28.3	4.94	-26.4	63.06	0.46	10.35	26.6	Basalt	None	Vrtb	Sbir	LWS_U	6.17
CSP27134	D.cin	Dichrostachys	cinerea	Fabaceae	(L.) Wight & Arn.	3/9/2013	Shrub	LWS	U	Africa	-25.21527	31.94637	212	Entisol	Subtropical Desert Scrub	475	22	53.98	4.62	1.41	1.65	80.31	41.67	3.1	48.7	0.125	1.11	0.72	0.25	45.51	129.11	22.49	15.12	-27.4	45.18	9.62	11.87	33.81	Basalt	F	Vrtb	Dcin	LWS_U	6.03
CSP27135	S.bir	Sclerocarya	birrea	Anacardiaceae	(A. Rich) Hochst.	3/9/2013	Tree	LWS	U	Africa	-25.21527	31.94637	212	Entisol	Subtropical Desert Scrub	475	22	62.3	3.78	1.26	1.22	174.56	80.91	1.29	46.5	0.088	1.43	0.72	0.27	31.1	68.59	8.48	4.08	-28.2	57.09	-999	11.33	33.23	Basalt	None	Vrtb	Sbir	LWS_U	5.04
CSP27136	C.imb	Combretum	imberbe	Combretaceae	Wawra	3/9/2013	Shrub	LWS	U	Africa	-25.21527	31.94637	212	Entisol	Subtropical Desert Scrub	475	22	53.38	2.19	0.67	0.67	101.38	43.81	1.44	47.4	0.105	1.75	0.66	0.23	38.1	42.43	9.99	11.23	-27.2	68.7	8.88	13.95	8.95	Basalt	F	Wind	Cimb	LWS_U	2.86
CSP27137	S.bir	Sclerocarya	birrea	Anacardiaceae	(A. Rich) Hochst.	3/9/2013	Tree	LWS	U	Africa	-25.21527	31.94637	212	Entisol	Subtropical Desert Scrub	475	22	63.1	4.49	1.46	1.31	133.89	65.16	1.57	47.6	0.106	1.32	0.77	0.23	35.01	82.77	13.66	4.21	-28.9	54.98	-999	13.05	33.59	Basalt	None	Vrtb	Sbir	LWS_U	5.95
CSP27138	S.bir	Sclerocarya	birrea	Anacardiaceae	(A. Rich) Hochst.	3/9/2013	Tree	LWS	U	Africa	-25.21527	31.94637	212	Entisol	Subtropical Desert Scrub	475	22	61	3.2	0.96	1.04	147.3	64.48	1.58	46.1	0.099	2.54	0.61	0.21	41.59	142.2	23.61	4.98	-27.5	57.98	1.21	11.74	29.56	Basalt	None	Vrtb	Sbir	LWS_U	4.16
CSP27139	D.cin	Dichrostachys	cinerea	Fabaceae	(L.) Wight & Arn.	3/9/2013	Shrub	LWS	U	Africa	-25.21527	31.94637	212	Entisol	Subtropical Desert Scrub	475	22	54	2.94	0.84	1.22	89.02	45.64	2.94	48	0.138	1.28	0.86	0.24	59.58	268.88	33.79	13.97	-27.7	47.41	9.45	11.89	31.73	Basalt	F	Vrtb	Dcin	LWS_U	3.78
CSP27140	D.cin	Dichrostachys	cinerea	Fabaceae	(L.) Wight & Arn.	3/9/2013	Shrub	LWS	U	Africa	-25.21527	31.94637	212	Entisol	Subtropical Desert Scrub	475	22	54.64	3.51	1.08	1.24	-999	-999	2.69	47.8	0.134	1.71	0.78	0.24	63.02	479.2	62.58	13.03	-27.6	46.9	8.98	11.48	33.13	Basalt	F	Vrtb	Dcin	LWS_U	4.59
CSP27141	D.cin	Dichrostachys	cinerea	Fabaceae	(L.) Wight & Arn.	3/9/2013	Shrub	LWS	U	Africa	-25.21527	31.94637	212	Entisol	Subtropical Desert Scrub	475	22	53.66	3.71	1.13	1.23	81.73	33.89	2.82	47.9	0.144	1.2	0.91	0.22	41.7	325.26	31.93	15.53	-26.9	46.42	9.93	11.4	32.72	Basalt	F	Vrtb	Dcin	LWS_U	4.84
CSP27142	D.cin	Dichrostachys	cinerea	Fabaceae	(L.) Wight & Arn.	3/9/2013	Shrub	LWS	U	Africa	-25.21527	31.94637	212	Entisol	Subtropical Desert Scrub	475	22	52.85	4.8	1.44	1.44	42.22	24.91	2.94	47.6	0.156	1.42	0.92	0.26	58.48	257.93	28.57	19.79	-28.5	48.84	9.2	11.5	30.92	Basalt	F	Vrtb	Dcin	LWS_U	6.24
CSP27143	D.cin	Dichrostachys	cinerea	Fabaceae	(L.) Wight & Arn.	3/9/2013	Shrub	LWS	U	Africa	-25.21527	31.94637	212	Entisol	Subtropical Desert Scrub	475	22	53.27	2.63	0.73	1.03	99.02	47.48	2.85	49.1	0.139	0.76	0.74	0.17	47	214.84	26.59	13.68	-27.8	47.56	7.87	11.14	33.9	Basalt	F	Vrtb	Dcin	LWS_U	3.36
CSP27144	D.cin	Dichrostachys	cinerea	Fabaceae	(L.) Wight & Arn.	3/9/2013	Shrub	LWS	U	Africa	-25.21527	31.94637	212	Entisol	Subtropical Desert Scrub	475	22	52.25	4.85	1.47	1.52	99.18	39.33	2.88	47.9	0.135	1.2	0.72	0.24	45.91	201.5	30.42	14.09	-27.9	46.71	9.63	12.06	32.08	Basalt	F	Vrtb	Dcin	LWS_U	6.32
CSP27145	D.cin	Dichrostachys	cinerea	Fabaceae	(L.) Wight & Arn.	3/9/2013	Shrub	LWS	U	Africa	-25.21527	31.94637	212	Entisol	Subtropical Desert Scrub	475	22	51.13	3.42	1.05	1.08	110.31	65.66	2.33	48.9	0.12	0.97	0.65	0.18	43.58	115.08	21.26	12.04	-27.4	45.14	5.33	11.23	38.75	Basalt	F	Vrtb	Dcin	LWS_U	4.47
CSP27146	E.div	Euclea	divinorum	Ebenaceae	Hiern	3/9/2013	Shrub	LWS	L	Africa	-25.21527	31.94637	217	Entisol	Subtropical Desert Scrub	475	22	51.32	1.47	0.42	0.48	132.39	57.12	1.02	49.4	0.08	1	0.32	0.36	21.44	104.78	41.22	5.97	-29.5	54.41	-999	12.41	34.41	Basalt	None	Vrtb	Ediv	LWS_L	1.89
CSP27147	E.div	Euclea	divinorum	Ebenaceae	Hiern	3/10/2013	Shrub	LWS	L	Africa	-25.21527	31.94637	217	Entisol	Subtropical Desert Scrub	475	22	49.61	1.42	0.39	0.47	119.52	62.74	1.22	49.4	0.084	0.77	0.54	0.37	16.54	86.72	71.03	5.88	-28.2	50.65	1.22	12.5	36.09	Basalt	None	Vrtb	Ediv	LWS_L	1.81
CSP27148	E.div	Euclea	divinorum	Ebenaceae	Hiern	3/10/2013	Shrub	LWS	L	Africa	-25.21527	31.94637	217	Entisol	Subtropical Desert Scrub	475	22	53.58	1.73	0.57	0.64	112.32	49.82	1.16	48.7	0.088	1.14	0.35	0.49	20.03	84.94	69.87	7.77	-28.4	55.27	1.45	9.81	33.93	Basalt	None	Vrtb	Ediv	LWS_L	2.3
CSP27149	E.div	Euclea	divinorum	Ebenaceae	Hiern	3/10/2013	Shrub	LWS	L	Africa	-25.21527	31.94637	217	Entisol	Subtropical Desert Scrub	475	22	50.79	2.07	0.64	0.6	120.31	52.69	1.08	48.4	0.081	1.33	0.37	0.49	16.39	89.16	65.04	5.99	-28.9	51.65	0.98	11.07	36.74	Basalt	None	Vrtb	Ediv	LWS_L	2.71
CSP27150	E.div	Euclea	divinorum	Ebenaceae	Hiern	3/10/2013	Shrub	LWS	L	Africa	-25.21527	31.94637	217	Entisol	Subtropical Desert Scrub	475	22	51.88	1.3	0.38	0.42	128.08	59.36	1.04	49.7	0.072	0.76	0.72	0.35	16.74	76.22	58	4.99	-28.4	55.47	-999	12.87	32.4	Basalt	None	Vrtb	Ediv	LWS_L	1.68
CSP27151	S.afr	Spirostachys	africana	Euphorbiaceae	Sond.	3/10/2013	Tree	LWS	L	Africa	-25.21527	31.94637	217	Entisol	Subtropical Desert Scrub	475	22	58.41	2.91	0.86	0.82	125.62	48.58	1.65	42.2	0.219	2.06	0.45	0.44	83.98	145.27	52.96	12.46	-25.6	85.32	5.42	6.09	3.63	Basalt	None	Bllc	Safr	LWS_L	3.77
CSP27152	S.afr	Spirostachys	africana	Euphorbiaceae	Sond.	3/10/2013	Tree	LWS	L	Africa	-25.21527	31.94637	217	Entisol	Subtropical Desert Scrub	475	22	55.44	3.11	0.88	0.84	194.26	71.53	1.66	44.6	0.114	1.11	0.58	0.34	90.65	89.67	28.95	8.19	-27.4	85.93	4.88	5.64	4.03	Basalt	None	Bllc	Safr	LWS_L	3.99
CSP27153	S.afr	Spirostachys	africana	Euphorbiaceae	Sond.	3/10/2013	Tree	LWS	L	Africa	-25.21527	31.94637	217	Entisol	Subtropical Desert Scrub	475	22	55.27	2.83	0.79	0.76	114.46	47.8	1.64	44.5	0.13	1.07	0.48	0.37	60.63	100.76	45.64	11.84	-27.4	84.65	6.35	5.32	4.14	Basalt	None	Bllc	Safr	LWS_L	3.62
CSP27154	S.afr	Spirostachys	africana	Euphorbiaceae	Sond.	3/10/2013	Tree	LWS	L	Africa	-25.21527	31.94637	217	Entisol	Subtropical Desert Scrub	475	22	56.89	4.42	1.49	1.25	165.59	75.1	1.53	42	0.267	2.48	0.47	0.28	82.94	25.54	32.64	15.71	-26.7	86.22	5.38	5.31	3.55	Basalt	None	Bllc	Safr	LWS_L	5.91
CSP27155	S.afr	Spirostachys	africana	Euphorbiaceae	Sond.	3/10/2013	Tree	LWS	L	Africa	-25.21527	31.94637	217	Entisol	Subtropical Desert Scrub	475	22	56.25	3.04	0.99	0.89	139.68	48.91	1.45	43.7	0.13	1.52	0.39	0.47	83.53	68.53	39.26	12.43	-27.5	85.51	6.34	5.23	3.21	Basalt	None	Bllc	Safr	LWS_L	4.03
CSP27156	S.afr	Spirostachys	africana	Euphorbiaceae	Sond.	3/10/2013	Tree	LWS	L	Africa	-25.21527	31.94637	217	Entisol	Subtropical Desert Scrub	475	22	57.04	4.87	1.45	1.25	115.96	40.07	1.79	44	0.137	1.43	0.39	0.44	80.33	97.57	36.74	9.71	-26.5	83.62	7.27	5.36	4.03	Basalt	None	Bllc	Safr	LWS_L	6.32
CSP27157	E.div	Euclea	divinorum	Ebenaceae	Hiern	3/10/2013	Shrub	LWS	L	Africa	-25.21527	31.94637	217	Entisol	Subtropical Desert Scrub	475	22	51.5	1.68	0.48	0.5	129.11	68.3	1.11	49.6	0.071	0.61	0.4	0.37	16.84	43.1	21.51	8.2	-28.7	49.63	1.41	13.88	35.38	Basalt	None	Vrtb	Ediv	LWS_L	2.16
CSP27158	E.div	Euclea	divinorum	Ebenaceae	Hiern	3/10/2013	Shrub	LWS	L	Africa	-25.21527	31.94637	217	Entisol	Subtropical Desert Scrub	475	22	50.49	1.08	0.34	0.36	105.07	44.81	0.98	49.8	0.062	0.8	0.48	0.39	18.08	60.31	31.93	5.02	-28.8	54.53	6.43	10.6	28.74	Basalt	None	Vrtb	Ediv	LWS_L	1.42
CSP27159	E.div	Euclea	divinorum	Ebenaceae	Hiern	3/10/2013	Shrub	LWS	L	Africa	-25.21527	31.94637	217	Entisol	Subtropical Desert Scrub	475	22	52.75	1.11	0.3	0.41	141.1	81.5	1.12	49.3	0.064	0.91	0.47	0.44	13.95	39.97	29.05	5.33	-29.6	52.09	1.08	13.85	33.27	Basalt	None	Vrtb	Ediv	LWS_L	1.41
CSP27160	S.afr	Spirostachys	africana	Euphorbiaceae	Sond.	3/10/2013	Tree	LWS	L	Africa	-25.21527	31.94637	217	Entisol	Subtropical Desert Scrub	475	22	55.89	1.69	0.46	0.54	169.24	70.65	1.3	43.8	0.086	1.76	0.3	0.31	77.92	63.57	51.59	10.54	-27.4	84.87	5.95	5.15	4.33	Basalt	None	Bllc	Safr	LWS_L	2.15
CSP27161	S.afr	Spirostachys	africana	Euphorbiaceae	Sond.	3/10/2013	Tree	LWS	L	Africa	-25.21527	31.94637	217	Entisol	Subtropical Desert Scrub	475	22	55.23	2.84	0.8	0.82	176.77	68.44	1.53	45.2	0.1	1.37	0.35	0.49	69.85	60.15	29.66	7.92	-26.5	86.33	5.48	4.66	3.84	Basalt	None	Bllc	Safr	LWS_L	3.64
CSP27162	E.div	Euclea	divinorum	Ebenaceae	Hiern	3/10/2013	Shrub	LWS	L	Africa	-25.21527	31.94637	217	Entisol	Subtropical Desert Scrub	475	22	52.59	1.81	0.53	0.54	128.62	67.58	1.18	50.1	0.072	0.99	0.48	0.38	16.08	38.23	38.2	5.41	-29.2	51.17	2.4	13.95	32.79	Basalt	None	Vrtb	Ediv	LWS_L	2.34
CSP27163	E.div	Euclea	divinorum	Ebenaceae	Hiern	3/10/2013	Shrub	LWS	L	Africa	-25.21527	31.94637	217	Entisol	Subtropical Desert Scrub	475	22	49.91	1.19	0.38	0.44	108.93	46.74	1	50.4	0.061	1.13	0.32	0.51	14.72	82.45	48.71	4.91	-29.3	59.7	3.29	10.52	26.79	Basalt	None	Vrtb	Ediv	LWS_L	1.57
CSP27164	S.afr	Spirostachys	africana	Euphorbiaceae	Sond.	3/10/2013	Tree	LWS	L	Africa	-25.21527	31.94637	217	Entisol	Subtropical Desert Scrub	475	22	60.22	3.4	0.96	0.88	130.25	49.95	1.59	42.5	-999	2.38	0.4	0.39	100.54	54.91	42.78	14.62	-27.3	86.14	5.23	5.43	3.5	Basalt	None	Bllc	Safr	LWS_L	4.36
CSP27165	S.afr	Spirostachys	africana	Euphorbiaceae	Sond.	3/10/2013	Tree	LWS	L	Africa	-25.21527	31.94637	217	Entisol	Subtropical Desert Scrub	475	22	56.25	2.41	0.7	0.67	145.8	53.9	1.45	44.3	0.184	1.34	0.46	0.36	74.83	81.61	47.05	13.74	-27.7	85.14	5.43	5.5	4.23	Basalt	None	Bllc	Safr	LWS_L	3.11
CSP27166	S.bir	Sclerocarya	birrea	Anacardiaceae	(A. Rich) Hochst.	3/10/2013	Tree	LWS	U	Africa	-25.21527	31.94637	212	Entisol	Subtropical Desert Scrub	475	22	63.21	3.54	1.11	1.03	120.56	52.06	1.39	45.8	0.078	2.25	0.57	0.23	53.79	126.12	17.9	3.97	-28.8	60.23	0.01	12.42	27.63	Basalt	None	Vrtb	Sbir	LWS_U	4.65
CSP27167	S.bir	Sclerocarya	birrea	Anacardiaceae	(A. Rich) Hochst.	3/10/2013	Tree	LWS	U	Africa	-25.21527	31.94637	212	Entisol	Subtropical Desert Scrub	475	22	62.41	3.09	0.93	0.96	115.93	53.17	1.28	44	0.125	2.71	0.78	0.27	61.25	96.43	21.43	4.91	-28.5	60.65	1.54	10.32	27.79	Basalt	None	Vrtb	Sbir	LWS_U	4.02
CSP27168	S.bir	Sclerocarya	birrea	Anacardiaceae	(A. Rich) Hochst.	3/10/2013	Tree	LWS	U	Africa	-25.21527	31.94637	212	Entisol	Subtropical Desert Scrub	475	22	63.09	3.96	1.23	1.12	83.22	28.86	1.51	45.2	0.074	2.6	0.58	0.33	47.63	163.01	22.45	5.48	-28.6	60.7	2.08	9.99	27.52	Basalt	None	Vrtb	Sbir	LWS_U	5.19
CSP27169	C.api	Combretum	apiculatum	Combretaceae	Sond.	3/10/2013	Shrub	LET	U	Africa	-23.75635	31.48559	265	Entisol	Subtropical Desert Scrub	458	23.3	48.06	1.99	0.57	0.63	125.96	56.74	1.5	48.3	0.12	1.24	0.59	0.34	37.03	36.59	121.18	7.38	-26.9	72.35	8.53	11.77	7.65	Granite	None	Wind	Capi	LET_U	2.56
CSP27170	C.mop	Colophospermum	mopane	Combretaceae	(Kirk ex Benth.) Kirk ex J. Leon	3/11/2013	Tree	LET	U	Africa	-23.75635	31.48559	265	Entisol	Subtropical Desert Scrub	458	23.3	47.28	2.76	0.7	0.88	89.93	39.92	1.88	50.1	0.268	1.17	0.69	0.16	54.48	42.7	61.4	25.7	-27.3	56.21	10.5	11	22.57	Granite	None	Wind	Cmop	LET_U	3.46
CSP27171	C.api	Combretum	apiculatum	Combretaceae	Sond.	3/11/2013	Shrub	LET	U	Africa	-23.75635	31.48559	265	Entisol	Subtropical Desert Scrub	458	23.3	49.01	1.28	0.35	0.44	129.82	54.8	1.5	48.4	0.13	0.95	0.57	0.41	46.78	39.32	165.53	10.84	-26.8	68.52	9	13.7	9.06	Granite	None	Wind	Capi	LET_U	1.63
CSP27172	C.mop	Colophospermum	mopane	Combretaceae	(Kirk ex Benth.) Kirk ex J. Leon	3/11/2013	Tree	LET	U	Africa	-23.75635	31.48559	265	Entisol	Subtropical Desert Scrub	458	23.3	48.72	2.94	0.78	0.91	97.7	41.78	2	50.2	0.147	1.19	0.66	0.11	72.95	46.18	65.02	30.01	-25.8	53.28	10.15	12.09	24.76	Granite	None	Wind	Cmop	LET_U	3.72
CSP27173	C.api	Combretum	apiculatum	Combretaceae	Sond.	3/11/2013	Shrub	LET	U	Africa	-23.75635	31.48559	265	Entisol	Subtropical Desert Scrub	458	23.3	48.29	1.87	0.49	0.54	134.79	56.44	1.61	48.9	0.152	0.8	0.68	0.29	48.05	30.77	99.41	9.33	-27.3	68.54	9.58	14.56	7.6	Granite	None	Wind	Capi	LET_U	2.36
CSP27174	C.mop	Colophospermum	mopane	Combretaceae	(Kirk ex Benth.) Kirk ex J. Leon	3/11/2013	Tree	LET	U	Africa	-23.75635	31.48559	265	Entisol	Subtropical Desert Scrub	458	23.3	44.74	2.56	0.72	0.81	97.01	42.1	1.75	49.9	0.136	1.61	0.5	0.15	88.4	44.68	54.9	47.84	-27.3	60.08	9.5	11.99	18.74	Granite	None	Wind	Cmop	LET_U	3.28
CSP27175	C.mop	Colophospermum	mopane	Combretaceae	(Kirk ex Benth.) Kirk ex J. Leon	3/11/2013	Tree	LET	U	Africa	-23.75635	31.48559	265	Entisol	Subtropical Desert Scrub	458	23.3	43.66	2.54	0.67	0.85	97.79	41.3	1.73	50	0.106	1.73	0.33	0.19	65.38	35.03	52.63	36.54	-27.1	58.77	7.74	10.39	23.38	Granite	None	Wind	Cmop	LET_U	3.21
CSP27176	C.mop	Colophospermum	mopane	Combretaceae	(Kirk ex Benth.) Kirk ex J. Leon	3/11/2013	Tree	LET	U	Africa	-23.75635	31.48559	265	Entisol	Subtropical Desert Scrub	458	23.3	47.05	2.87	0.77	0.96	103.35	45.32	1.67	50	0.125	1.1	0.55	0.22	64.06	38.87	61.14	40.23	-27.4	47.76	9.46	14.2	28.87	Granite	None	Wind	Cmop	LET_U	3.64
CSP27177	C.mop	Colophospermum	mopane	Combretaceae	(Kirk ex Benth.) Kirk ex J. Leon	3/11/2013	Tree	LET	U	Africa	-23.75635	31.48559	265	Entisol	Subtropical Desert Scrub	458	23.3	47.3	2.25	0.59	0.77	91.55	40.78	1.71	49.4	0.234	1.87	0.52	0.24	76.13	44.59	55.97	39.57	-26.6	59.02	8.52	10.85	21.44	Granite	None	Wind	Cmop	LET_U	2.84
CSP27178	C.mop	Colophospermum	mopane	Combretaceae	(Kirk ex Benth.) Kirk ex J. Leon	3/11/2013	Tree	LET	U	Africa	-23.75635	31.48559	265	Entisol	Subtropical Desert Scrub	458	23.3	46.5	2.61	0.67	0.87	95.46	40.52	1.96	49.7	0.147	1.57	0.49	0.2	105.24	37.91	52.46	33.02	-26.9	54.15	8.04	12.02	25.62	Granite	None	Wind	Cmop	LET_U	3.28
CSP27179	C.mop	Colophospermum	mopane	Combretaceae	(Kirk ex Benth.) Kirk ex J. Leon	3/11/2013	Tree	LET	U	Africa	-23.75635	31.48559	265	Entisol	Subtropical Desert Scrub	458	23.3	49.13	2.32	0.62	0.7	79.78	35.74	1.6	49.4	0.123	1.58	0.59	0.28	67.98	30.12	66.52	37.07	-27.5	52.36	9	13.23	25.25	Granite	None	Wind	Cmop	LET_U	2.94
CSP27180	C.mop	Colophospermum	mopane	Combretaceae	(Kirk ex Benth.) Kirk ex J. Leon	3/11/2013	Tree	LET	U	Africa	-23.75635	31.48559	265	Entisol	Subtropical Desert Scrub	458	23.3	45.21	2.07	0.51	0.72	95.81	39.95	1.63	49.1	0.171	1.79	0.48	0.33	101.45	64.52	100.85	33.3	-26.1	59.44	9.3	11.48	19.61	Granite	None	Wind	Cmop	LET_U	2.58
CSP27181	C.api	Combretum	apiculatum	Combretaceae	Sond.	3/11/2013	Shrub	LET	U	Africa	-23.75635	31.48559	265	Entisol	Subtropical Desert Scrub	458	23.3	52.2	2.83	0.79	0.81	144.26	63.29	1.9	47.4	0.102	1.28	0.5	0.4	42.65	40.32	237.84	9.3	-26.7	71.82	7.98	13.29	6.76	Granite	None	Wind	Capi	LET_U	3.62
CSP27182	C.mop	Colophospermum	mopane	Combretaceae	(Kirk ex Benth.) Kirk ex J. Leon	3/11/2013	Tree	LET	U	Africa	-23.75635	31.48559	265	Entisol	Subtropical Desert Scrub	458	23.3	49.65	2.67	0.7	0.86	82.59	36.92	2.09	49.9	0.159	1.71	0.53	0.2	84.49	64.9	60.71	36.66	-26.4	56.79	8.39	11.6	23.05	Granite	None	Wind	Cmop	LET_U	3.37
CSP27183	C.api	Combretum	apiculatum	Combretaceae	Sond.	3/11/2013	Shrub	LET	U	Africa	-23.75635	31.48559	265	Entisol	Subtropical Desert Scrub	458	23.3	49.88	2.43	0.58	0.72	122.84	50.08	1.62	48.4	0.202	1.22	0.71	0.33	41.62	37.56	219.26	11.54	-26.4	69.7	7.69	13.51	8.94	Granite	None	Wind	Capi	LET_U	3.01
CSP27184	C.api	Combretum	apiculatum	Combretaceae	Sond.	3/11/2013	Shrub	LET	U	Africa	-23.75635	31.48559	265	Entisol	Subtropical Desert Scrub	458	23.3	47.36	2.01	0.5	0.65	132.29	56.01	1.47	49.7	0.107	0.88	0.62	0.34	30.67	51.72	219.8	20.78	-27.4	67.16	7.81	14.16	10.71	Granite	None	Wind	Capi	LET_U	2.51
CSP27185	C.api	Combretum	apiculatum	Combretaceae	Sond.	3/11/2013	Shrub	LET	U	Africa	-23.75635	31.48559	265	Entisol	Subtropical Desert Scrub	458	23.3	48.2	2.18	0.57	0.67	89.47	36.28	1.62	48.3	0.13	1.51	0.8	0.31	33.65	42.95	257.26	14.97	-26.5	69.21	7.49	13.47	9.67	Granite	None	Wind	Capi	LET_U	2.75
CSP27186	C.api	Combretum	apiculatum	Combretaceae	Sond.	3/11/2013	Shrub	LET	U	Africa	-23.75635	31.48559	265	Entisol	Subtropical Desert Scrub	458	23.3	50.1	2.84	0.78	0.79	128	49.05	1.82	49.4	0.128	1.03	0.69	0.27	34.48	34.74	104.65	12.22	-27.4	66.94	8.19	14.36	10.35	Granite	None	Wind	Capi	LET_U	3.62
CSP27187	C.api	Combretum	apiculatum	Combretaceae	Sond.	3/11/2013	Shrub	LET	U	Africa	-23.75635	31.48559	265	Entisol	Subtropical Desert Scrub	458	23.3	49.53	2.74	0.74	0.76	109.22	41.6	1.54	47.5	0.168	1.34	0.71	0.25	47.74	42.3	86.62	12.52	-27.9	64.57	8	15.88	11.39	Granite	None	Wind	Capi	LET_U	3.48
CSP27188	C.api	Combretum	apiculatum	Combretaceae	Sond.	3/11/2013	Shrub	LET	U	Africa	-23.75635	31.48559	265	Entisol	Subtropical Desert Scrub	458	23.3	49.5	2.46	0.67	0.64	122.9	46.37	1.4	47.9	0.102	1.11	0.44	0.36	47.19	38.33	43.55	11.78	-27	68.18	8.68	14.63	8.34	Granite	None	Wind	Capi	LET_U	3.13
CSP27189	C.api	Combretum	apiculatum	Combretaceae	Sond.	3/11/2013	Shrub	LET	L	Africa	-23.75635	31.48559	253	Entisol	Subtropical Desert Scrub	458	23.3	49.36	2.7	0.79	0.77	99.88	42.38	1.58	47	0.12	1.43	0.63	0.39	57.33	45.53	132.99	10.45	-27.1	64.92	10.14	16.06	8.72	Granite	None	Wind	Capi	LET_L	3.49
CSP27190	C.mop	Colophospermum	mopane	Combretaceae	(Kirk ex Benth.) Kirk ex J. Leon	3/11/2013	Tree	LET	L	Africa	-23.75635	31.48559	253	Entisol	Subtropical Desert Scrub	458	23.3	47.9	3.17	0.88	0.93	81.46	36.76	1.9	50.4	0.131	1.61	0.54	0.21	97.74	45.08	33.24	33.64	-27	56.6	8.06	11.83	23.36	Granite	None	Wind	Cmop	LET_L	4.05
CSP27191	C.mop	Colophospermum	mopane	Combretaceae	(Kirk ex Benth.) Kirk ex J. Leon	3/11/2013	Tree	LET	L	Africa	-23.75635	31.48559	253	Entisol	Subtropical Desert Scrub	458	23.3	47.84	2.47	0.61	0.76	88.11	36.72	2.07	49.4	0.144	1.77	0.49	0.31	108.21	44.47	24.86	26.78	-25.6	58.94	8.75	11.38	20.77	Granite	None	Wind	Cmop	LET_L	3.08
CSP27192	C.api	Combretum	apiculatum	Combretaceae	Sond.	3/11/2013	Shrub	LET	L	Africa	-23.75635	31.48559	253	Entisol	Subtropical Desert Scrub	458	23.3	55.69	3.46	0.96	0.84	102.19	44.09	1.65	47.3	0.128	1.06	0.8	0.29	61.56	32.03	55.37	7.33	-27.7	64.93	8.24	16.66	10.01	Granite	None	Wind	Capi	LET_L	4.42
CSP27193	C.mop	Colophospermum	mopane	Combretaceae	(Kirk ex Benth.) Kirk ex J. Leon	3/11/2013	Tree	LET	L	Africa	-23.75635	31.48559	253	Entisol	Subtropical Desert Scrub	458	23.3	51.86	2.91	0.83	1	77.62	34.58	1.95	47.6	0.133	2.34	0.64	0.33	90.32	34.83	34.3	25.84	-27.2	53.95	8.79	13.22	23.88	Granite	None	Wind	Cmop	LET_L	3.74
CSP27194	C.mop	Colophospermum	mopane	Combretaceae	(Kirk ex Benth.) Kirk ex J. Leon	3/11/2013	Tree	LET	L	Africa	-23.75635	31.48559	253	Entisol	Subtropical Desert Scrub	458	23.3	48.47	2.86	0.79	0.97	90.3	37.67	1.98	49.6	0.158	1.65	0.58	0.27	79.72	36.72	32.26	27.33	-26.7	57.37	7.99	11.49	22.99	Granite	None	Wind	Cmop	LET_L	3.65
CSP27195	C.mop	Colophospermum	mopane	Combretaceae	(Kirk ex Benth.) Kirk ex J. Leon	3/11/2013	Tree	LET	L	Africa	-23.75635	31.48559	253	Entisol	Subtropical Desert Scrub	458	23.3	51.45	1.98	0.45	0.71	90.87	36.98	1.91	50.4	0.165	1.12	0.68	0.2	79.32	28.99	25.11	26.91	-27.7	50.25	7.47	14.05	28.07	Granite	None	Wind	Cmop	LET_L	2.43
CSP27196	C.mop	Colophospermum	mopane	Combretaceae	(Kirk ex Benth.) Kirk ex J. Leon	3/11/2013	Tree	LET	L	Africa	-23.75635	31.48559	253	Entisol	Subtropical Desert Scrub	458	23.3	48.01	2.72	0.7	0.82	84.58	34.9	1.96	50.4	0.186	1.6	0.5	0.17	116.06	37.3	61.48	28.92	-25.2	55.19	7.89	11.77	24.99	Granite	None	Wind	Cmop	LET_L	3.42
CSP27197	C.mop	Colophospermum	mopane	Combretaceae	(Kirk ex Benth.) Kirk ex J. Leon	3/11/2013	Tree	LET	L	Africa	-23.75635	31.48559	253	Entisol	Subtropical Desert Scrub	458	23.3	48.61	2.68	0.74	0.86	62.21	28.62	2.14	51.2	0.123	1.33	0.49	0.21	82.32	32.45	25.16	21.57	-25.2	53.18	9.17	12.88	24.59	Granite	None	Wind	Cmop	LET_L	3.42
CSP27198	C.mop	Colophospermum	mopane	Combretaceae	(Kirk ex Benth.) Kirk ex J. Leon	3/11/2013	Tree	LET	L	Africa	-23.75635	31.48559	253	Entisol	Subtropical Desert Scrub	458	23.3	51.7	2.96	0.75	0.92	73.75	32.74	2.04	50.2	0.139	1.57	0.74	0.25	72.09	35.89	29.03	23.39	-25.5	51.78	9.3	12.24	26.52	Granite	None	Wind	Cmop	LET_L	3.71
CSP27199	C.mop	Colophospermum	mopane	Combretaceae	(Kirk ex Benth.) Kirk ex J. Leon	3/11/2013	Tree	LET	L	Africa	-23.75635	31.48559	253	Entisol	Subtropical Desert Scrub	458	23.3	51.87	3.36	0.98	1.06	81.73	35.79	1.87	49.3	0.12	1.48	0.55	0.29	79.34	26.89	23.37	24.49	-26.3	55.58	8.12	13.08	23.06	Granite	None	Wind	Cmop	LET_L	4.34
CSP27200	C.api	Combretum	apiculatum	Combretaceae	Sond.	3/11/2013	Shrub	LET	L	Africa	-23.75635	31.48559	253	Entisol	Subtropical Desert Scrub	458	23.3	48.65	2.31	0.64	0.66	133.32	54.93	1.78	48.4	0.236	1.29	0.55	0.3	33.87	26.73	108.49	13.44	-27	70.51	7.4	12.81	9.13	Granite	None	Wind	Capi	LET_L	2.95
CSP27201	C.api	Combretum	apiculatum	Combretaceae	Sond.	3/11/2013	Shrub	LET	L	Africa	-23.75635	31.48559	253	Entisol	Subtropical Desert Scrub	458	23.3	52.19	2.18	0.64	0.71	96.62	36.16	1.7	50.4	0.086	1.18	0.57	0.34	39.03	61.2	53.37	10.74	-25.8	70.14	7.32	12.94	9.44	Granite	None	Wind	Capi	LET_L	2.82
CSP27202	E.div	Euclea	divinorum	Ebenaceae	Hiern	3/12/2013	Shrub	LET	L	Africa	-23.75635	31.48559	253	Entisol	Subtropical Desert Scrub	458	23.3	50.71	1.69	0.47	0.66	154.83	65.13	1.27	50.4	0.089	0.94	0.33	0.29	10.84	130.15	8.04	9.29	-28.9	54.08	2.45	18.02	25.29	Granite	None	Vrtb	Ediv	LET_L	2.16
CSP27203	E.div	Euclea	divinorum	Ebenaceae	Hiern	3/12/2013	Shrub	LET	L	Africa	-23.75635	31.48559	253	Entisol	Subtropical Desert Scrub	458	23.3	49.96	2.58	0.77	0.89	104.48	36.96	1.63	51.4	0.087	0.91	0.43	0.36	11.73	46.54	9.3	9.93	-28	59.51	3.59	15.32	21.43	Granite	None	Vrtb	Ediv	LET_L	3.35
CSP27204	C.api	Combretum	apiculatum	Combretaceae	Sond.	3/12/2013	Shrub	LET	L	Africa	-23.75635	31.48559	253	Entisol	Subtropical Desert Scrub	458	23.3	49.1	3.52	1.07	1.04	112.64	45	2.3	51.1	0.128	0.74	0.77	0.29	44.79	44.75	34.38	13.39	-27.5	61.97	7.81	18.58	11.48	Granite	None	Wind	Capi	LET_L	4.59
CSP27205	C.api	Combretum	apiculatum	Combretaceae	Sond.	3/12/2013	Shrub	LET	L	Africa	-23.75635	31.48559	253	Entisol	Subtropical Desert Scrub	458	23.3	54.68	3.53	1.08	1.01	115.65	50.15	1.96	47.8	0.101	1.09	0.79	0.33	55.86	57.72	44.9	9.11	-26.7	65.61	7.84	16.94	9.45	Granite	None	Wind	Capi	LET_L	4.61
CSP27206	C.api	Combretum	apiculatum	Combretaceae	Sond.	3/12/2013	Shrub	LET	L	Africa	-23.75635	31.48559	253	Entisol	Subtropical Desert Scrub	458	23.3	48.37	2.3	0.66	0.65	107.59	45.76	1.52	47.6	0.072	1.61	0.38	0.34	51.57	58.2	30.65	10.48	-27.7	67.61	8.28	15	8.94	Granite	None	Wind	Capi	LET_L	2.96
CSP27207	E.div	Euclea	divinorum	Ebenaceae	Hiern	3/12/2013	Shrub	LET	L	Africa	-23.75635	31.48559	253	Entisol	Subtropical Desert Scrub	458	23.3	58.46	2.79	0.88	0.71	96.35	56.71	1.37	48.3	0.079	1.27	0.58	0.42	17.05	35.64	21.16	6.21	-30.7	47.43	-999	21.4	31.15	Granite	None	Vrtb	Ediv	LET_L	3.67
CSP27208	C.api	Combretum	apiculatum	Combretaceae	Sond.	3/12/2013	Shrub	LET	L	Africa	-23.75635	31.48559	253	Entisol	Subtropical Desert Scrub	458	23.3	49.69	2.47	0.73	0.79	110.46	44.55	1.69	49.2	0.079	1.37	0.5	0.4	36.71	38.34	89.42	8.11	-27.1	60.51	8.82	18.47	12.04	Granite	None	Wind	Capi	LET_L	3.2
CSP27209	C.api	Combretum	apiculatum	Combretaceae	Sond.	3/12/2013	Shrub	LET	L	Africa	-23.75635	31.48559	253	Entisol	Subtropical Desert Scrub	458	23.3	49.46	2.03	0.61	0.74	156.65	60.74	1.45	47.7	0.085	2.07	0.43	0.47	42.9	55.63	187.82	14.5	-28	67.82	7.98	15.28	8.75	Granite	None	Wind	Capi	LET_L	2.64
CSP27210	C.api	Combretum	apiculatum	Combretaceae	Sond.	3/12/2013	Shrub	LET	L	Africa	-23.75635	31.48559	253	Entisol	Subtropical Desert Scrub	458	23.3	47.97	2.51	0.8	0.86	135.06	48.6	1.3	48	0.124	0.97	0.68	0.28	33.05	34.22	100.45	14.45	-27.4	68.36	7.44	14.03	10.01	Granite	None	Wind	Capi	LET_L	3.31
CSP27211	C.api	Combretum	apiculatum	Combretaceae	Sond.	3/12/2013	Shrub	LET	L	Africa	-23.75635	31.48559	253	Entisol	Subtropical Desert Scrub	458	23.3	55.45	2.97	0.86	0.84	171.9	66.81	2.09	49.9	0.088	0.88	0.56	0.31	35.02	43.07	39	10.36	-28.2	66.63	8.15	15.92	9.14	Granite	None	Wind	Capi	LET_L	3.83
CSP27212	C.api	Combretum	apiculatum	Combretaceae	Sond.	3/12/2013	Shrub	LET	L	Africa	-23.75635	31.48559	253	Entisol	Subtropical Desert Scrub	458	23.3	55.46	2.65	0.75	0.76	147.82	53.19	1.8	49.2	0.105	0.73	0.71	0.33	38.49	49.7	57.66	7.56	-29.6	60.24	8.13	20.01	11.46	Granite	None	Wind	Capi	LET_L	3.4
CSP27213	C.api	Combretum	apiculatum	Combretaceae	Sond.	3/12/2013	Shrub	LET	L	Africa	-23.75635	31.48559	253	Entisol	Subtropical Desert Scrub	458	23.3	53.6	2.71	0.75	0.83	150.71	57.45	1.65	49.8	0.146	1.37	0.6	0.5	31.72	53.21	244	15.42	-27.9	66.61	6.59	15.49	11.16	Granite	None	Wind	Capi	LET_L	3.46
CSP27214	E.div	Euclea	divinorum	Ebenaceae	Hiern	3/12/2013	Shrub	LET	L	Africa	-23.75635	31.48559	253	Entisol	Subtropical Desert Scrub	458	23.3	53.73	1.7	0.5	0.47	133.45	79.39	1.4	50.8	0.103	1.17	0.71	0.35	23.76	36.86	131.16	6.01	-30.5	49.41	-999	13.85	36.61	Granite	None	Vrtb	Ediv	LET_L	2.2
CSP27215	E.div	Euclea	divinorum	Ebenaceae	Hiern	3/12/2013	Shrub	LET	L	Africa	-23.75635	31.48559	253	Entisol	Subtropical Desert Scrub	458	23.3	54.81	1.84	0.54	0.5	125.51	74.61	1.33	50.8	0.101	1.6	0.77	0.4	22.08	40	242.82	7.89	-29.5	50.45	0.65	15.06	33.68	Granite	None	Vrtb	Ediv	LET_L	2.38
CSP27216	E.div	Euclea	divinorum	Ebenaceae	Hiern	3/12/2013	Shrub	LET	L	Africa	-23.75635	31.48559	253	Entisol	Subtropical Desert Scrub	458	23.3	50.11	1.32	0.35	0.39	127.45	75.02	1.25	49.6	0.091	1.89	0.53	0.53	22.22	53.38	182.17	7.08	-30.2	49.53	2.48	14.92	32.91	Granite	None	Vrtb	Ediv	LET_L	1.67
CSP27217	E.div	Euclea	divinorum	Ebenaceae	Hiern	3/12/2013	Shrub	LET	L	Africa	-23.75635	31.48559	253	Entisol	Subtropical Desert Scrub	458	23.3	47.94	1.1	0.38	0.35	41.16	13.89	0.88	50.8	0.055	1.91	0.49	0.47	13.33	63.18	153.42	4.21	-29.8	60.58	1.14	13.41	24.7	Granite	None	Vrtb	Ediv	LET_L	1.48
CSP27218	E.div	Euclea	divinorum	Ebenaceae	Hiern	3/12/2013	Shrub	LET	L	Africa	-23.75635	31.48559	253	Entisol	Subtropical Desert Scrub	458	23.3	63.49	3.1	0.92	0.69	94.07	74.6	1.23	48.4	0.096	2.16	0.72	0.62	18.57	92.9	115.34	9.14	-30.2	55.96	0.6	13.92	29.36	Granite	None	Vrtb	Ediv	LET_L	4.02
CSP27219	C.her	Combretum	hereroense	Combretaceae	Schinz	3/12/2013	Shrub	NWA	L	Africa	-25.0202	31.48881	372	Entisol	Subtropical Desert Scrub	553	21.9	50.82	3.8	1.05	1.13	126.93	38.52	2.11	51.9	0.104	0.73	1.11	0.3	53.62	110.88	27.68	7.47	-27.2	66.34	8.66	11.06	13.78	Granite	None	Wind	Cher	NWA_L	4.85
CSP27220	C.api	Combretum	apiculatum	Combretaceae	Sond.	3/12/2013	Shrub	NWA	L	Africa	-25.0202	31.48881	372	Entisol	Subtropical Desert Scrub	553	21.9	59.25	3.22	0.96	1.02	113.76	50.14	1.96	48.2	0.122	1.25	0.81	0.3	40.25	40.78	44.65	9.14	-28.8	61.71	11.24	16.19	10.71	Granite	None	Wind	Capi	NWA_L	4.18
CSP27221	C.her	Combretum	hereroense	Combretaceae	Schinz	3/12/2013	Shrub	NWA	L	Africa	-25.0202	31.48881	372	Entisol	Subtropical Desert Scrub	553	21.9	50.49	4.39	1.32	1.19	135.33	45.22	1.89	50.4	0.085	0.96	0.56	0.21	28.33	80.21	16.65	4.63	-28.7	62.27	6.06	13.06	18.85	Granite	None	Wind	Cher	NWA_L	5.71
CSP27222	C.api	Combretum	apiculatum	Combretaceae	Sond.	3/12/2013	Shrub	NWA	L	Africa	-25.0202	31.48881	372	Entisol	Subtropical Desert Scrub	553	21.9	56.85	3.18	0.91	0.94	119.75	41.64	2.04	49.5	0.134	0.51	0.87	0.28	25.37	64.2	101.73	8.71	-27.9	66.81	7.61	15.32	10.51	Granite	None	Wind	Capi	NWA_L	4.09
CSP27223	C.api	Combretum	apiculatum	Combretaceae	Sond.	3/12/2013	Shrub	NWA	L	Africa	-25.0202	31.48881	372	Entisol	Subtropical Desert Scrub	553	21.9	54.15	3.08	0.88	0.82	142.19	52.79	1.8	50.8	0.102	0.92	0.82	0.23	33.87	42.67	93.55	14.72	-28.5	65.67	9.05	16.87	8.67	Granite	None	Wind	Capi	NWA_L	3.96
CSP27224	C.api	Combretum	apiculatum	Combretaceae	Sond.	3/12/2013	Shrub	NWA	L	Africa	-25.0202	31.48881	372	Entisol	Subtropical Desert Scrub	553	21.9	49.83	3.43	0.88	0.97	145.08	52.27	1.98	50.1	0.104	1.55	0.5	0.38	63.98	60.18	283.44	11.94	-29.1	67.42	8.94	14.68	9.22	Granite	None	Wind	Capi	NWA_L	4.31
CSP27225	C.api	Combretum	apiculatum	Combretaceae	Sond.	3/12/2013	Shrub	NWA	L	Africa	-25.0202	31.48881	372	Entisol	Subtropical Desert Scrub	553	21.9	52.33	2.74	0.74	0.78	134.92	43.77	2.18	50.7	0.138	0.76	0.82	0.18	40.8	58.16	75.51	10.28	-27.3	65.05	7.57	15.82	11.82	Granite	None	Wind	Capi	NWA_L	3.48
CSP27226	C.api	Combretum	apiculatum	Combretaceae	Sond.	3/12/2013	Shrub	NWA	L	Africa	-25.0202	31.48881	372	Entisol	Subtropical Desert Scrub	553	21.9	55.98	3.43	0.96	0.9	97.78	37.38	2.12	50.4	0.144	0.67	0.77	0.2	30.2	41.58	92.88	13.56	-29.2	61.99	8.59	16.92	12.76	Granite	None	Wind	Capi	NWA_L	4.39
CSP27227	C.her	Combretum	hereroense	Combretaceae	Schinz	3/12/2013	Shrub	NWA	L	Africa	-25.0202	31.48881	372	Entisol	Subtropical Desert Scrub	553	21.9	49.62	3.2	0.88	0.94	139.09	45.67	1.76	48.4	0.1	1.96	0.91	0.29	32.84	102.61	40.05	9.81	-29	61.81	6.11	12.18	20.16	Granite	None	Wind	Cher	NWA_L	4.08
CSP27228	C.api	Combretum	apiculatum	Combretaceae	Sond.	3/12/2013	Shrub	NWA	L	Africa	-25.0202	31.48881	372	Entisol	Subtropical Desert Scrub	553	21.9	55.98	2.81	0.75	0.77	135.11	49.81	1.98	50.4	0.133	0.53	0.76	0.28	30.53	41.12	37.42	8.96	-28.2	60.86	8.79	16.96	13.66	Granite	None	Wind	Capi	NWA_L	3.56
CSP27229	C.api	Combretum	apiculatum	Combretaceae	Sond.	3/12/2013	Shrub	NWA	L	Africa	-25.0202	31.48881	372	Entisol	Subtropical Desert Scrub	553	21.9	50.45	2.22	0.57	0.7	128.61	45.32	1.55	48.5	0.097	1.03	0.71	0.25	34.04	37.95	141.58	9.18	-28.8	63.09	9.89	17.33	9.95	Granite	None	Wind	Capi	NWA_L	2.79
CSP27230	C.api	Combretum	apiculatum	Combretaceae	Sond.	3/12/2013	Shrub	NWA	L	Africa	-25.0202	31.48881	372	Entisol	Subtropical Desert Scrub	553	21.9	52.12	3.12	0.94	0.78	138.89	48.34	1.97	50.6	0.101	0.72	0.59	0.21	26.25	39.6	40.99	7.95	-28.2	61.73	9.12	16.66	12.75	Granite	None	Wind	Capi	NWA_L	4.06
CSP27231	C.api	Combretum	apiculatum	Combretaceae	Sond.	3/12/2013	Shrub	NWA	L	Africa	-25.0202	31.48881	372	Entisol	Subtropical Desert Scrub	553	21.9	53.54	2.92	0.76	0.71	134	43.43	1.86	48.9	0.103	1.11	0.71	0.22	53.98	41.31	148.81	11.89	-28	61.89	9.98	17.47	10.92	Granite	None	Wind	Capi	NWA_L	3.68
CSP27232	S.bir	Sclerocarya	birrea	Anacardiaceae	(A. Rich) Hochst.	3/12/2013	Tree	NWA	L	Africa	-25.0202	31.48881	372	Entisol	Subtropical Desert Scrub	553	21.9	63.14	4.01	1.19	1.08	144.85	65.66	1.63	46.7	0.081	3.18	0.54	0.18	46.51	61.52	27.53	5.65	-28.8	65.08	0.82	11.7	22.65	Granite	None	Vrtb	Sbir	NWA_L	5.2
CSP27233	S.bir	Sclerocarya	birrea	Anacardiaceae	(A. Rich) Hochst.	3/12/2013	Tree	NWA	L	Africa	-25.0202	31.48881	372	Entisol	Subtropical Desert Scrub	553	21.9	60.15	2.06	0.6	0.69	164.86	75.77	1.19	49	0.074	1.27	1	0.29	33.24	81.76	14.53	4.99	-28.8	64.9	0.85	11.47	23.05	Granite	None	Vrtb	Sbir	NWA_L	2.66
CSP27234	A.nig	Acacia	nigrescens	Fabaceae	Oliv.	3/12/2013	Tree	NWA	U	Africa	-25.0202	31.48881	380	Entisol	Subtropical Desert Scrub	553	21.9	54.3	3.15	0.99	0.9	43.18	21.42	2.24	47	0.104	1.15	0.79	0.28	145.11	85.18	20.67	10.38	-30	49.51	14.53	16.93	19.3	Granite	S	Vrtb	Anig	NWA_U	4.14
CSP27235	A.nig	Acacia	nigrescens	Fabaceae	Oliv.	3/12/2013	Tree	NWA	U	Africa	-25.0202	31.48881	380	Entisol	Subtropical Desert Scrub	553	21.9	50.47	2.9	0.92	0.87	49	24.69	2.22	47.2	0.095	1.86	0.46	0.33	179.4	126.47	35.6	6.73	-29.4	56.15	13.51	14.27	16.32	Granite	S	Vrtb	Anig	NWA_U	3.82
CSP27236	A.nig	Acacia	nigrescens	Fabaceae	Oliv.	3/12/2013	Tree	NWA	U	Africa	-25.0202	31.48881	380	Entisol	Subtropical Desert Scrub	553	21.9	50.73	3.76	1.19	1.13	112.44	41.47	2.25	48.5	0.089	1.52	0.53	0.36	236.57	161.01	29.09	7.54	-28.3	55.66	12.1	13.7	18.81	Granite	S	Vrtb	Anig	NWA_U	4.95
CSP27237	A.nig	Acacia	nigrescens	Fabaceae	Oliv.	3/12/2013	Tree	NWA	U	Africa	-25.0202	31.48881	380	Entisol	Subtropical Desert Scrub	553	21.9	53.34	3.42	1.07	1.21	55.79	27.52	2.38	47.7	0.11	1.29	0.7	0.32	223.68	86.02	49.03	9.36	-29.5	55.6	14.53	14.33	15.81	Granite	S	Vrtb	Anig	NWA_U	4.49
CSP27238	A.nig	Acacia	nigrescens	Fabaceae	Oliv.	3/12/2013	Tree	NWA	U	Africa	-25.0202	31.48881	380	Entisol	Subtropical Desert Scrub	553	21.9	49.88	2.83	0.84	0.91	62.39	33.94	2.88	48.3	0.114	0.63	0.91	0.17	89.26	65.01	27.72	8.01	-30.5	50.45	17.22	15.08	17.51	Granite	S	Vrtb	Anig	NWA_U	3.67
